# Supplementary material for: An Exploratory Search for Potential Molecular Targets Responsive to the Probiotic Lactobacillus salivarius PS2 in Women With Mastitis: Gene Expression Profiling vs. Interindividual Variability
Source: Front Microbiol. 2018 Sep 13;9:2166. doi: 10.3389/fmicb.2018.02166 (PMC6146105; doi:10.3389/fmicb.2018.02166)
Supplement: Supplementary file 3 [file Table_3.XLSX]

## Sheet: Hoja1
Supplementary Table S3.- Gene expression differences between breast-milk somatic cells (SC) from women with mastitis (n=7) and from healthy women (n=3) (Time 0: initial). Selection criteria: p-value < 0.05 and Fold-Changes (<-1.2 and > 1.2).
Total probes: 1377. Probes upregulated: 309. Probes downregulated: 1068
Probeset ID	Gene Symbol	Gene Title	RefSeq Transcript ID	p-value	Fold-Change (MASTITIS vs. SANA)
11731848_s_at	KLRC1 /// KLRC2	killer cell lectin-like receptor subfamily C, member 1 /// killer cell lectin-like rece	NM_002259 /// NM_002260 /// NM_007328 /// NM_213657 /// NM_213658	0.0275329	4.68173
11757114_at	SNORA12	small nucleolar RNA, H/ACA box 12	NR_002954	0.0222961	3.51655
11733408_a_at	PXDNL	peroxidasin homolog (Drosophila)-like	NM_144651	0.0138458	3.28064
11732927_x_at	KLRC1	killer cell lectin-like receptor subfamily C, member 1	NM_002259 /// NM_007328 /// NM_213657 /// NM_213658	0.0494402	2.93918
11719120_a_at	KYNU	kynureninase	NM_001032998 /// NM_001199241 /// NM_003937	0.0442897	2.90231
11719005_a_at	ANKH	ankylosis, progressive homolog (mouse)	NM_054027	0.00827826	2.60558
11719171_a_at	AKR1C1	aldo-keto reductase family 1, member C1	NM_001353	0.0236283	2.28061
11719004_at	ANKH	ankylosis, progressive homolog (mouse)	NM_054027	0.0430754	2.25722
11719172_x_at	AKR1C1	aldo-keto reductase family 1, member C1	NM_001353	0.021802	2.20591
11738060_s_at	HIST1H4A /// HIST1H4B /// HIST1H4C /// HIST1H4D /// HIST1H4E /// HIST1H4F /// HIST1H4H /// HIST1H4I /// HIST1H4J /// HIST1H4K /// HIST1H4L /// HIST2H4A /// HIST2H4B /// HIST4H4	histone cluster 1, H4a /// histone cluster 1, H4b /// histone cluster 1, H4c /// histon	NM_001034077 /// NM_003495 /// NM_003538 /// NM_003539 /// NM_003540 /// NM_003541 ///	0.0230792	2.09248
11724117_x_at	SAMD9L	sterile alpha motif domain containing 9-like	NM_152703	0.0390449	2.01922
11720608_a_at	S100B	S100 calcium binding protein B	NM_006272	0.0129309	1.99629
11755541_x_at	NUPL1	nucleoporin like 1	NM_001008564 /// NM_001008565 /// NM_014089	0.0470585	1.93578
11754189_s_at	AKR1C1 /// AKR1C2 /// LOC101060798	aldo-keto reductase family 1, member C1 /// aldo-keto reductase family 1, member C2 ///	NM_001135241 /// NM_001353 /// NM_001354 /// NM_205845 /// XM_003960852 /// XM_00396085	0.0140587	1.85994
11752258_a_at	ACSL4	acyl-CoA synthetase long-chain family member 4	NM_004458 /// NM_022977	0.0194006	1.83772
11754115_a_at	S100B	S100 calcium binding protein B	NM_006272	0.0180701	1.83758
AFFX-r2-Bs-dap-5_at	---	---	---	0.0177702	1.82505
11754116_x_at	S100B	S100 calcium binding protein B	NM_006272	0.0277632	1.81439
AFFX-r2-Bs-thr-5_s_at	---	---	---	0.0335898	1.81194
AFFX-ThrX-5_at	---	---	---	0.0332249	1.77622
AFFX-DapX-5_at	---	---	---	0.0170496	1.7471
11715453_a_at	COL4A2	collagen, type IV, alpha 2	NM_001846	0.0337331	1.72863
AFFX-ThrX-M_at	---	---	---	0.0407557	1.72432
11728059_s_at	SERTAD3	SERTA domain containing 3	NM_013368 /// NM_203344	0.0449906	1.70817
11720739_s_at	ITPKB	inositol-trisphosphate 3-kinase B	NM_002221	0.0403307	1.64611
11716427_a_at	POMC	proopiomelanocortin	NM_000939 /// NM_001035256	0.0485413	1.60196
11755693_a_at	LDLRAD3	low density lipoprotein receptor class A domain containing 3	NM_174902	0.0202384	1.58143
11740509_a_at	ARHGAP26	Rho GTPase activating protein 26	NM_001135608 /// NM_015071	0.03325	1.57916
11761141_x_at	LGALS8	lectin, galactoside-binding, soluble, 8	NM_006499 /// NM_201543 /// NM_201544 /// NM_201545	0.0386495	1.57115
11740957_x_at	SLC2A6	solute carrier family 2 (facilitated glucose transporter), member 6	NM_001145099 /// NM_017585	0.0189739	1.5702
11719054_at	CEP350	centrosomal protein 350kDa	NM_014810	0.0404137	1.56232
11724290_x_at	ZNF641	zinc finger protein 641	NM_001172681 /// NM_001172682 /// NM_152320	0.0200849	1.55229
11739152_a_at	TTYH3	tweety homolog 3 (Drosophila)	NM_025250	0.0266498	1.54813
11757288_s_at	CST3	cystatin C	NM_000099	0.0435618	1.53695
AFFX-DapX-M_at	---	---	---	0.0376748	1.53418
11751342_a_at	NDRG1	N-myc downstream regulated 1	NM_001135242 /// NM_001258432 /// NM_001258433 /// NM_006096	0.0326213	1.51927
AFFX-r2-Bs-dap-M_at	---	---	---	0.0409961	1.51816
11740747_a_at	DNMT3A	DNA (cytosine-5-)-methyltransferase 3 alpha	NM_022552 /// NM_153759 /// NM_175629 /// NM_175630	0.0237808	1.49701
11715689_a_at	CD164	CD164 molecule, sialomucin	NM_001142401 /// NM_001142402 /// NM_001142403 /// NM_001142404 /// NM_006016	0.0488621	1.48281
11753431_x_at	NDRG1	N-myc downstream regulated 1	NM_001135242 /// NM_001258432 /// NM_001258433 /// NM_006096	0.0488482	1.46661
11727988_a_at	SCML1	sex comb on midleg-like 1 (Drosophila)	NM_001037535 /// NM_001037536 /// NM_001037540 /// NM_006746	0.0427969	1.45947
11761787_x_at	CD1E	CD1e molecule	NM_001042583 /// NM_001042584 /// NM_001042585 /// NM_001042586 /// NM_001042587 /// NM	0.0177415	1.45689
11751656_a_at	TMEM154	transmembrane protein 154	NM_152680	0.00754939	1.45555
11751654_a_at	KIAA1456	KIAA1456	NM_001099677 /// NM_020844	0.0256752	1.45134
11739908_a_at	BANP	BTG3 associated nuclear protein	NM_001173539 /// NM_001173540 /// NM_001173541 /// NM_001173542 /// NM_001173543 /// NM	0.00857301	1.44868
11726061_a_at	LRRC4	leucine rich repeat containing 4	NM_022143	0.00359024	1.44858
11763707_at	CCDC93	coiled-coil domain containing 93	NM_019044	0.0490631	1.4403
11748690_a_at	EZH2	enhancer of zeste homolog 2 (Drosophila)	NM_001203247 /// NM_001203248 /// NM_001203249 /// NM_004456 /// NM_152998	0.0214634	1.4377
11753359_x_at	PIGA	phosphatidylinositol glycan anchor biosynthesis, class A	NM_002641 /// NM_020472 /// NM_020473 /// NR_033835 /// NR_033836	0.0442542	1.42705
11741866_at	OR1J2	olfactory receptor, family 1, subfamily J, member 2	NM_054107	0.0277517	1.42419
11748697_a_at	PDSS2	prenyl (decaprenyl) diphosphate synthase, subunit 2	NM_020381	0.0123325	1.41876
11723553_at	F5	coagulation factor V (proaccelerin, labile factor)	NM_000130	0.0160712	1.41647
11741193_a_at	ACP2	acid phosphatase 2, lysosomal	NM_001131064 /// NM_001610	0.0159094	1.41067
11750945_x_at	CYP4F3	cytochrome P450, family 4, subfamily F, polypeptide 3	NM_000896 /// NM_001199208 /// NM_001199209	0.0345577	1.40767
11751780_a_at	AGA	aspartylglucosaminidase	NM_000027 /// NM_001171988 /// NR_033655	0.00857739	1.40632
11720679_a_at	CKLF /// CKLF-CMTM1	chemokine-like factor /// CKLF-CMTM1 readthrough	NM_001040138 /// NM_001040139 /// NM_001202509 /// NM_001204098 /// NM_001204099 /// NM	0.0454685	1.40559
11753440_x_at	GBA	glucosidase, beta, acid	NM_000157 /// NM_001005741 /// NM_001005742 /// NM_001005749 /// NM_001005750 /// NM_00	0.00942075	1.40551
11751343_x_at	NDRG1	N-myc downstream regulated 1	NM_001135242 /// NM_001258432 /// NM_001258433 /// NM_006096	0.0425881	1.3971
11724893_at	GATAD2B	GATA zinc finger domain containing 2B	NM_020699	0.0159391	1.39697
11757732_x_at	GNAI2	guanine nucleotide binding protein (G protein), alpha inhibiting activity polypeptide 2	NM_001166425 /// NM_002070	0.0254637	1.37844
11752246_a_at	STAB1	stabilin 1	NM_015136	0.0324875	1.37554
11735924_s_at	KRTAP12-1 /// KRTAP12-2	keratin associated protein 12-1 /// keratin associated protein 12-2	NM_181684 /// NM_181686	0.00543264	1.37435
11739959_a_at	FGF1	fibroblast growth factor 1 (acidic)	NM_000800 /// NM_001144892 /// NM_001144934 /// NM_001144935 /// NM_001257205 /// NM_00	0.0428417	1.37124
11722135_a_at	MCAT	malonyl CoA:ACP acyltransferase (mitochondrial)	NM_014507 /// NM_173467 /// NR_046423	0.00201156	1.37077
11723076_x_at	BCL9L	B-cell CLL/lymphoma 9-like	NM_182557	0.0166873	1.36992
11750281_a_at	TLDC1	TBC/LysM-associated domain containing 1	NM_020947	0.0237989	1.36901
11764013_at	---	---	---	0.00398312	1.36592
11760176_at	PML	promyelocytic leukemia	NM_002675 /// NM_033238 /// NM_033239 /// NM_033240 /// NM_033244 /// NM_033246 /// NM_	0.0118073	1.36584
11739875_a_at	BSG	basigin (Ok blood group)	NM_001728 /// NM_198589 /// NM_198590 /// NM_198591	0.0308189	1.36512
11724119_at	SAMD9L	sterile alpha motif domain containing 9-like	NM_152703	0.0474802	1.36361
11726968_a_at	BCAS4	breast carcinoma amplified sequence 4	NM_001010974 /// NM_017843 /// NM_198799	0.0218113	1.3631
11725389_a_at	CD6	CD6 molecule	NM_001254750 /// NM_001254751 /// NM_006725 /// NR_045638	0.00520209	1.3629
11748312_x_at	TMEM161B	transmembrane protein 161B	NM_153354	0.00470373	1.35912
11731600_a_at	FOSL2	FOS-like antigen 2	NM_005253	0.0344794	1.35806
11747524_a_at	GALC	galactosylceramidase	NM_000153 /// NM_001037525 /// NM_001201401 /// NM_001201402	0.0465949	1.35439
11757148_at	RPL23 /// SNORA21	ribosomal protein L23 /// small nucleolar RNA, H/ACA box 21	NM_000978 /// NR_002576	0.0179444	1.35431
11762422_at	---	---	---	0.00902513	1.35261
11759507_at	ZNF292	zinc finger protein 292	NM_015021	0.0110485	1.35226
11726507_a_at	CDKN2B	cyclin-dependent kinase inhibitor 2B (p15, inhibits CDK4)	NM_004936 /// NM_078487	0.0390707	1.34988
11746681_a_at	VNN3	vanin 3	NM_018399 /// NM_078625 /// NR_028290 /// NR_028291	0.0297526	1.34855
11730782_x_at	SLC2A6	solute carrier family 2 (facilitated glucose transporter), member 6	NM_001145099 /// NM_017585	0.0198052	1.34757
11743458_a_at	FAM49A	family with sequence similarity 49, member A	NM_030797	0.0330425	1.34751
11718923_a_at	IQSEC1	IQ motif and Sec7 domain 1	NM_001134382 /// NM_014869	0.0104427	1.34684
11724118_a_at	SAMD9L	sterile alpha motif domain containing 9-like	NM_152703	0.0314169	1.3443
11747580_a_at	PGS1	phosphatidylglycerophosphate synthase 1	NM_024419	0.0243771	1.34337
11761114_x_at	AKR1C2	aldo-keto reductase family 1, member C2	NM_001135241 /// NM_001354 /// NM_205845	0.040653	1.3415
11723257_s_at	PKMYT1	protein kinase, membrane associated tyrosine/threonine 1	NM_001258450 /// NM_001258451 /// NM_004203 /// NM_182687	0.00582853	1.34061
11739827_a_at	HTR3A	5-hydroxytryptamine (serotonin) receptor 3A, ionotropic	NM_000869 /// NM_001161772 /// NM_213621 /// NR_046363	0.0212504	1.33729
11733580_a_at	TSPAN10	tetraspanin 10	NM_031945	0.00202974	1.33683
11763111_at	NPSR1-AS1	NPSR1 antisense RNA 1	NM_207283 /// NM_207284 /// NM_207285 /// NM_207286 /// NM_207287 /// NM_207288 /// NM_	0.0405161	1.33493
11752184_a_at	ZNF608	zinc finger protein 608	NM_020747	0.0491207	1.33479
11764098_at	---	---	---	0.0452098	1.33429
11724570_at	APPBP2	amyloid beta precursor protein (cytoplasmic tail) binding protein 2	NM_006380	0.049843	1.32687
11748138_x_at	SEC31B	SEC31 homolog B (S. cerevisiae)	NM_015490 /// NM_198138	0.00572856	1.32588
11745724_at	MALAT1	metastasis associated lung adenocarcinoma transcript 1 (non-protein coding)	NR_002819	0.0135932	1.32383
11754058_a_at	SPARC	secreted protein, acidic, cysteine-rich (osteonectin)	NM_003118	0.0224344	1.32056
11754253_a_at	COLGALT2	collagen beta(1-O)galactosyltransferase 2	NM_015101	0.0318638	1.32017
11723963_a_at	AGA	aspartylglucosaminidase	NM_000027 /// NM_001171988 /// NR_033655	0.0236997	1.31895
11738041_x_at	TNIP3	TNFAIP3 interacting protein 3	NM_001128843 /// NM_001244764 /// NM_024873	0.0459107	1.31885
11724662_a_at	PAX8	paired box 8	NM_003466 /// NM_013951 /// NM_013952 /// NM_013953 /// NM_013992	0.0478624	1.31762
11743147_at	ZNF22	zinc finger protein 22	NM_006963	0.0279065	1.3165
11723071_s_at	SGCE	sarcoglycan, epsilon	NM_001099400 /// NM_001099401 /// NM_003919	0.0309935	1.31612
11720432_s_at	TFEB	transcription factor EB	NM_001167827 /// NM_001271943 /// NM_001271944 /// NM_001271945 /// NM_007162	0.013357	1.31605
11724722_x_at	HAGHL	hydroxyacylglutathione hydrolase-like	NM_032304 /// NM_207112	0.0285643	1.31172
11724094_a_at	COL4A5	collagen, type IV, alpha 5	NM_000495 /// NM_033380 /// NM_033381	0.00479644	1.30881
11730363_a_at	HRH1	histamine receptor H1	NM_000861 /// NM_001098211 /// NM_001098212 /// NM_001098213	0.0467127	1.30879
11752176_s_at	AREL1	apoptosis resistant E3 ubiquitin protein ligase 1	NM_001039479 /// NM_014821	0.0302349	1.30808
11729086_a_at	TBX19	T-box 19	NM_005149	0.00454124	1.30708
11755187_a_at	ERMP1	endoplasmic reticulum metallopeptidase 1	NM_024896	4.75217e-05	1.30696
11735328_at	LMX1B	LIM homeobox transcription factor 1, beta	NM_001174146 /// NM_001174147 /// NM_002316	0.029693	1.30559
11747716_a_at	PMFBP1	polyamine modulated factor 1 binding protein 1	NM_001160213 /// NM_031293	0.0484822	1.30516
11749642_a_at	SLC4A10	solute carrier family 4, sodium bicarbonate transporter, member 10	NM_001178015 /// NM_001178016 /// NM_022058	0.0260996	1.30498
11729383_a_at	DMRTB1	DMRT-like family B with proline-rich C-terminal, 1	NM_033067	0.034672	1.30446
11760396_at	ZNF333	zinc finger protein 333	NM_032433	0.0115976	1.30384
11761445_at	PATL1	protein associated with topoisomerase II homolog 1 (yeast)	NM_152716	0.0480104	1.30274
11744292_at	NAB2	NGFI-A binding protein 2 (EGR1 binding protein 2)	NM_005967	0.0101337	1.30242
11760993_at	SDCBP2	syndecan binding protein (syntenin) 2	NM_001199784 /// NM_015685 /// NM_080489	0.00622448	1.30054
11756126_x_at	HAMP	hepcidin antimicrobial peptide	NM_021175	0.00225092	1.30042
11718567_at	KIAA1147	KIAA1147	NM_001080392	0.0331821	1.30033
11727925_a_at	PLD4	phospholipase D family, member 4	NM_138790	0.0334521	1.29893
11757164_s_at	MIR1304 /// SNORA1 /// SNORA18 /// SNORA32 /// SNORA40 /// SNORA8 /// SNORD5 /// TAF1D	microRNA 1304 /// small nucleolar RNA, H/ACA box 1 /// small nucleolar RNA, H/ACA box 1	NM_024116 /// NR_002920 /// NR_002959 /// NR_002973 /// NR_003026 /// NR_003032 /// NR_	0.0316391	1.29776
11761837_at	RALGPS1	Ral GEF with PH domain and SH3 binding motif 1	NM_001190728 /// NM_001190729 /// NM_001190730 /// NM_014636	0.000217001	1.29704
11761799_x_at	TMC6	transmembrane channel-like 6	NM_001127198 /// NM_007267	0.00128978	1.29507
11752135_a_at	DENND5A	DENN/MADD domain containing 5A	NM_001243254 /// NM_015213	0.0273623	1.29409
11719974_a_at	AKAP17A	A kinase (PRKA) anchor protein 17A	NM_005088 /// NR_027383	0.0308937	1.29254
11728061_a_at	ZNF608	zinc finger protein 608	NM_020747	0.038194	1.2921
11718956_a_at	LOC101060511 /// PRKAB2	5'-AMP-activated protein kinase subunit beta-2-like /// protein kinase, AMP-activated,	NM_005399 /// XM_003960171 /// XM_003960172 /// XM_003960173	0.0186545	1.29156
11721543_a_at	CSRNP1	cysteine-serine-rich nuclear protein 1	NM_033027	0.0306809	1.29077
11740981_a_at	DTX2 /// LOC101060822	deltex homolog 2 (Drosophila) /// probable E3 ubiquitin-protein ligase DTX2-like	NM_001102594 /// NM_001102595 /// NM_001102596 /// NM_020892 /// XM_003960932	0.0152786	1.29021
11733700_at	LCE6A	late cornified envelope 6A	NM_001128600	0.01207	1.28971
11744963_a_at	SUFU	suppressor of fused homolog (Drosophila)	NM_001178133 /// NM_016169	0.0237396	1.28926
11748972_a_at	CDC25B	cell division cycle 25B	NM_004358 /// NM_021872 /// NM_021873 /// NM_021874 /// NM_212530	0.0102873	1.2884
11724660_a_at	PAX8	paired box 8	NM_003466 /// NM_013951 /// NM_013952 /// NM_013953 /// NM_013992	0.0140702	1.28786
11734911_x_at	WDR76	WD repeat domain 76	NM_001167941 /// NM_024908	0.0246092	1.28616
11747303_x_at	BANP	BTG3 associated nuclear protein	NM_001173539 /// NM_001173540 /// NM_001173541 /// NM_001173542 /// NM_001173543 /// NM	0.0238993	1.28568
11738861_x_at	FCAR	Fc fragment of IgA, receptor for	NM_002000 /// NM_133269 /// NM_133271 /// NM_133272 /// NM_133273 /// NM_133274 /// NM_	0.000381337	1.28561
11720980_a_at	PTK2B	protein tyrosine kinase 2 beta	NM_004103 /// NM_173174 /// NM_173175 /// NM_173176	0.0197898	1.2838
11746712_a_at	IQSEC1	IQ motif and Sec7 domain 1	NM_001134382 /// NM_014869	0.0181203	1.28279
11755099_a_at	WWTR1	WW domain containing transcription regulator 1	NM_001168278 /// NM_001168280 /// NM_015472	0.00497479	1.28274
11755964_a_at	NRXN1	neurexin 1	NM_001135659 /// NM_004801 /// NM_138735	0.0124258	1.28184
11747224_s_at	EDNRB /// SFTPB	endothelin receptor type B /// surfactant protein B	NM_000115 /// NM_000542 /// NM_001122659 /// NM_001201397 /// NM_003991 /// NM_198843 /	0.0320107	1.28173
11739713_at	NCOA2	nuclear receptor coactivator 2	NM_006540	0.0461278	1.28071
11733330_at	CCDC170	coiled-coil domain containing 170	NM_025059	0.00891711	1.27886
11726929_a_at	CACNA2D4	calcium channel, voltage-dependent, alpha 2/delta subunit 4	NM_001005737 /// NM_001005766 /// NM_172364	0.0171964	1.27855
11752454_a_at	TBKBP1	TBK1 binding protein 1	NM_014726	0.0498539	1.27481
11718407_a_at	TMBIM6	transmembrane BAX inhibitor motif containing 6	NM_001098576 /// NM_003217	0.0373558	1.27465
11750726_x_at	ZNF568	zinc finger protein 568	NM_001204835 /// NM_001204836 /// NM_001204837 /// NM_001204838 /// NM_001204839 /// NM	0.0159299	1.27344
11718002_at	C10orf54	chromosome 10 open reading frame 54	NM_022153	0.0110191	1.27224
11738375_x_at	KIR2DL2 /// KIR2DL4 /// KIR2DL5A /// KIR2DL5B /// KIR2DS1 /// KIR2DS2 /// KIR2DS3 /// KIR2DS4 /// KIR3DL3 /// KIR3DL3 /// KIR3DS1	killer cell immunoglobulin-like receptor, two domains, long cytoplasmic tail, 2 /// kil	NM_001018081 /// NM_001080770 /// NM_001080772 /// NM_001083539 /// NM_002255 /// NM_01	0.0223196	1.27157
11729105_a_at	HPCAL4	hippocalcin like 4	NM_016257	0.0375444	1.27046
11762936_x_at	AQP7 /// LOC100509620	aquaporin 7 /// aquaporin-7-like	NM_001170 /// XM_003119862 /// XM_003403385 /// XM_003403386 /// XM_003403755	0.0450336	1.27023
11715342_at	BRI3	brain protein I3	NM_001159491 /// NM_015379	0.0154728	1.27007
11758353_s_at	APOA1	apolipoprotein A-I	NM_000039	0.00530299	1.26961
11731995_x_at	SPANXC /// SPANXE	SPANX family, member C /// SPANX family, member E	NM_022661 /// NM_145665	0.0379653	1.26928
11750239_a_at	VPS13B	vacuolar protein sorting 13 homolog B (yeast)	NM_015243 /// NM_017890 /// NM_152564 /// NM_181661 /// NM_184042 /// NR_047582	0.012823	1.26743
11763935_at	DISC1 /// TSNAX-DISC1	disrupted in schizophrenia 1 /// TSNAX-DISC1 readthrough	NM_001012957 /// NM_001012958 /// NM_001012959 /// NM_001039383 /// NM_001164537 /// NM	0.00724144	1.26631
11760158_at	HMGB1	high mobility group box 1	NM_002128	0.023837	1.26611
11723167_at	EPHB2	EPH receptor B2	NM_004442 /// NM_017449	0.0268643	1.26564
11743644_a_at	MXRA7	matrix-remodelling associated 7	NM_001008528 /// NM_001008529 /// NM_198530	0.0288681	1.265
11730715_x_at	CSAG1	chondrosarcoma associated gene 1	NM_001102576 /// NM_153478 /// NM_153479	0.0431595	1.2648
11741590_x_at	ICAM4	intercellular adhesion molecule 4 (Landsteiner-Wiener blood group)	NM_001039132 /// NM_001544 /// NM_022377	0.0295213	1.26433
11734815_a_at	GSG1	germ cell associated 1	NM_001080554 /// NM_001080555 /// NM_001206842 /// NM_001206843 /// NM_001206845 /// NM	0.0257446	1.26393
11754538_x_at	SLC9A5	solute carrier family 9, subfamily A (NHE5, cation proton antiporter 5), member 5	NM_004594	0.0392111	1.2629
11721019_a_at	MTMR3	myotubularin related protein 3	NM_001013676 /// NM_021090 /// NM_153050 /// NM_153051	0.0489854	1.2625
11761192_a_at	TDG	thymine-DNA glycosylase	NM_001008411 /// NM_003211	0.0402843	1.26245
11748021_x_at	SUMF2	sulfatase modifying factor 2	NM_001042468 /// NM_001042469 /// NM_001042470 /// NM_001130069 /// NM_001130070 /// NM	0.0313027	1.26173
11746203_a_at	ASB13	ankyrin repeat and SOCS box containing 13	NM_024701 /// NR_024581 /// NR_037164	0.0066563	1.26108
11725381_a_at	RAPGEF3	Rap guanine nucleotide exchange factor (GEF) 3	NM_001098531 /// NM_001098532 /// NM_006105	0.00278325	1.26104
11743007_at	NFKBIE	nuclear factor of kappa light polypeptide gene enhancer in B-cells inhibitor, epsilon	NM_004556	0.0112337	1.26092
11757248_s_at	RPSAP9	ribosomal protein SA pseudogene 9	NR_026890	0.000628563	1.26003
11719396_a_at	EXTL2	exostosin-like glycosyltransferase 2	NM_001033025 /// NM_001261440 /// NM_001261441 /// NM_001261442 /// NM_001439 /// NR_04	0.0498533	1.26
11760501_a_at	WSB1	WD repeat and SOCS box containing 1	NM_015626 /// NM_134264 /// NM_134265	0.0135902	1.25952
11727118_a_at	CFP	complement factor properdin	NM_001145252 /// NM_002621	0.00218445	1.2589
11739867_a_at	GPR107	G protein-coupled receptor 107	NM_001136557 /// NM_001136558 /// NM_020960	0.0461689	1.25637
11732987_x_at	IFNA6	interferon, alpha 6	NM_021002	0.0200974	1.25569
11736691_at	CCDC89	coiled-coil domain containing 89	NM_152723	0.00997945	1.2551
11746448_a_at	ARHGAP35	Rho GTPase activating protein 35	NM_004491 /// NM_024342	0.0194876	1.25498
11763087_s_at	C5orf17	chromosome 5 open reading frame 17	XR_132502 /// XR_133395 /// XR_171491	0.00883113	1.25422
11733893_a_at	NPLOC4	nuclear protein localization 4 homolog (S. cerevisiae)	NM_017921	0.0359379	1.2538
11745410_a_at	SLC36A1	solute carrier family 36 (proton/amino acid symporter), member 1	NM_078483	0.0219618	1.25363
11721812_a_at	VWA1	von Willebrand factor A domain containing 1	NM_022834 /// NM_199121	0.00667055	1.25315
11755064_x_at	ZNF669	zinc finger protein 669	NM_001142572 /// NM_024804	0.0370735	1.2526
11731484_s_at	NFIC	nuclear factor I/C (CCAAT-binding transcription factor)	NM_001245002 /// NM_001245004 /// NM_001245005 /// NM_005597 /// NM_205843	0.02643	1.25222
11745165_a_at	TRAF3IP3	TRAF3 interacting protein 3	NM_025228	0.0442002	1.25027
11741384_x_at	STARD8	StAR-related lipid transfer (START) domain containing 8	NM_001142503 /// NM_001142504 /// NM_014725	0.0245587	1.2496
11749362_a_at	MMGT1	membrane magnesium transporter 1	NM_173470	0.0259201	1.2482
11746482_a_at	PBRM1	polybromo 1	NM_018165 /// NM_018313 /// NM_181041 /// NM_181042	0.0361375	1.24689
11726313_x_at	TBL1X	transducin (beta)-like 1X-linked	NM_001139466 /// NM_001139467 /// NM_001139468 /// NM_005647	0.0425588	1.24676
11728344_a_at	SYNPO	synaptopodin	NM_001109974 /// NM_001166208 /// NM_001166209 /// NM_007286	0.0442258	1.24669
11760717_at	RPS6KC1	ribosomal protein S6 kinase, 52kDa, polypeptide 1	NM_001136138 /// NM_012424	0.0263946	1.24655
11761358_x_at	---	---	---	0.037777	1.24612
11746047_x_at	KGFLP2	keratinocyte growth factor-like protein 2	NM_001039113 /// NR_003670	0.00896686	1.24578
11723964_at	AGA	aspartylglucosaminidase	NM_000027 /// NM_001171988 /// NR_033655	0.0381059	1.24571
11750844_a_at	SLC17A4	solute carrier family 17 (sodium phosphate), member 4	NM_005495	0.00837494	1.2452
11763899_at	SNORA70B	small nucleolar RNA, H/ACA box 70B	NR_003707	0.0358587	1.24506
11762059_at	PDGFA	platelet-derived growth factor alpha polypeptide	NM_002607 /// NM_033023	0.0471219	1.24498
11754353_x_at	RNF213	ring finger protein 213	NM_001256071 /// NM_020914 /// NM_020954	0.0385778	1.24495
11730463_a_at	SYN3	synapsin III	NM_001135774 /// NM_003490 /// NM_133632 /// NM_133633	0.000926004	1.24448
11726498_at	LIF	leukemia inhibitory factor	NM_001257135 /// NM_002309	0.0370886	1.24442
11763905_at	MAGED4 /// MAGED4B /// SNORA11D	melanoma antigen family D, 4 /// melanoma antigen family D, 4B /// small nucleolar RNA,	NM_001098800 /// NM_001242362 /// NM_001272061 /// NM_001272062 /// NM_001272063 /// NM	0.0313005	1.2436
11725810_at	GUCA1B	guanylate cyclase activator 1B (retina)	NM_002098	0.00331454	1.24297
11752860_a_at	CD80	CD80 molecule	NM_005191	0.0467117	1.24255
11747821_s_at	LINC00470	long intergenic non-protein coding RNA 470	NM_031416 /// NR_023925 /// NR_023926 /// NR_023927	0.0294695	1.24224
11733275_a_at	PCNXL2	pecanex-like 2 (Drosophila)	NM_014801 /// NM_024938	0.00736324	1.24193
11740360_a_at	FOXN3	forkhead box N3	NM_001085471 /// NM_005197	0.0381301	1.2405
11754140_x_at	KCNIP2	Kv channel interacting protein 2	NM_014591 /// NM_173191 /// NM_173192 /// NM_173193 /// NM_173194 /// NM_173195 /// NM_	0.0285094	1.24012
11763256_at	IGKC	immunoglobulin kappa constant	---	0.00233206	1.24011
11762165_x_at	ERBB2	v-erb-b2 erythroblastic leukemia viral oncogene homolog 2, neuro/glioblastoma derived o	NM_001005862 /// NM_004448	0.040522	1.2392
11730466_a_at	KCNJ2	potassium inwardly-rectifying channel, subfamily J, member 2	NM_000891	0.0246361	1.2392
11762865_a_at	CREB5	cAMP responsive element binding protein 5	NM_001011666 /// NM_004904 /// NM_182898 /// NM_182899	0.0312847	1.23862
11744140_a_at	FOLR3	folate receptor 3 (gamma)	NM_000804	0.0182198	1.23856
11754338_a_at	RABL6	RAB, member RAS oncogene family-like 6	NM_001173988 /// NM_001173989 /// NM_017995 /// NM_024718	0.0354117	1.23796
11728268_a_at	C17orf70	chromosome 17 open reading frame 70	NM_025161 /// NR_033338	0.0467207	1.23748
11747392_x_at	IMMT	inner membrane protein, mitochondrial	NM_001100169 /// NM_001100170 /// NM_006839	0.0459463	1.23748
11763608_a_at	TVP23A	trans-golgi network vesicle protein 23 homolog A (S. cerevisiae)	NM_001079512	0.0462146	1.23519
11739221_at	CACUL1	CDK2-associated, cullin domain 1	NM_153810	0.0142088	1.23495
11741916_at	OR12D3	olfactory receptor, family 12, subfamily D, member 3	NM_030959	0.0467433	1.23447
11724130_at	GFRA1	GDNF family receptor alpha 1	NM_001145453 /// NM_005264 /// NM_145793	0.00575394	1.23422
11764287_at	OTTHUMG00000166787 /// RP11-258O13.1	NULL /// NULL	---	0.0450352	1.23338
11733583_at	PSORS1C2	psoriasis susceptibility 1 candidate 2	NM_014069	0.0239618	1.23264
11737061_a_at	MTMR3	myotubularin related protein 3	NM_001013676 /// NM_021090 /// NM_153050 /// NM_153051	0.0126169	1.23188
11741299_x_at	SCNN1D	sodium channel, non-voltage-gated 1, delta subunit	NM_001130413 /// NM_002978 /// NR_037668	0.023635	1.23161
11722362_x_at	LMBR1L	limb region 1 homolog (mouse)-like	NM_018113	0.0448514	1.23145
11727299_at	C10orf114	chromosome 10 open reading frame 114	NM_001010911	0.0384355	1.23132
11722597_a_at	CXCR7	chemokine (C-X-C motif) receptor 7	NM_001047841 /// NM_020311	0.0468838	1.23114
11745257_a_at	RBM14	RNA binding motif protein 14	NM_001198836 /// NM_001198837 /// NM_006328 /// NM_032886	0.0327567	1.23111
11725026_a_at	SUMF2	sulfatase modifying factor 2	NM_001042468 /// NM_001042469 /// NM_001042470 /// NM_001130069 /// NM_001130070 /// NM	0.0165403	1.23093
11727917_at	ACTL7B	actin-like 7B	NM_006686	0.0149902	1.23069
11755003_a_at	ADCY4	adenylate cyclase 4	NM_001198568 /// NM_001198592 /// NM_139247	0.0250369	1.23048
11745456_a_at	RPTOR	regulatory associated protein of MTOR, complex 1	NM_001163034 /// NM_020761	0.0388765	1.23025
11763641_a_at	FMNL1	formin-like 1	NM_005892	0.000530177	1.23012
11734645_a_at	PCDHA3	protocadherin alpha 3	NM_018906 /// NM_031497	0.041578	1.22969
11747881_x_at	BCL2L13	BCL2-like 13 (apoptosis facilitator)	NM_001270726 /// NM_001270727 /// NM_001270728 /// NM_001270729 /// NM_001270730 /// NM	0.0108039	1.22916
11749162_a_at	ZSCAN30	zinc finger and SCAN domain containing 30	NM_001112734 /// NM_001166012	0.0448859	1.22857
11747900_a_at	DMTF1	cyclin D binding myb-like transcription factor 1	NM_001142326 /// NM_001142327 /// NM_021145 /// NR_024549 /// NR_024550	0.0123073	1.22764
11741690_x_at	SUMF2	sulfatase modifying factor 2	NM_001042468 /// NM_001042469 /// NM_001042470 /// NM_001130069 /// NM_001130070 /// NM	0.041708	1.22755
11742202_s_at	DSPP	dentin sialophosphoprotein	NM_014208	0.0120718	1.22744
11748945_a_at	ABI3BP	ABI family, member 3 (NESH) binding protein	NM_015429	0.0193519	1.22723
11718335_a_at	LMOD1	leiomodin 1 (smooth muscle)	NM_012134	0.0333305	1.22711
11761159_at	LOC100505620 /// PSMD3	uncharacterized LOC100505620 /// proteasome (prosome, macropain) 26S subunit, non-ATPas	NM_002809 /// XR_132636 /// XR_133131 /// XR_172203	0.00245583	1.22527
11732384_a_at	FBXO46	F-box protein 46	NM_001080469	0.0120084	1.22384
11741281_a_at	AKAP7	A kinase (PRKA) anchor protein 7	NM_004842 /// NM_016377 /// NM_138633	0.0174171	1.22372
11750706_a_at	SLC13A1	solute carrier family 13 (sodium/sulfate symporters), member 1	NM_022444	0.0477423	1.22297
11748727_a_at	SIGLEC10	sialic acid binding Ig-like lectin 10	NM_001171156 /// NM_001171157 /// NM_001171158 /// NM_001171159 /// NM_001171160 /// NM	0.0251952	1.2228
11736200_at	GLUD2	glutamate dehydrogenase 2	NM_012084	0.0339637	1.22248
11763885_a_at	CT60	cancer/testis antigen 60 (non-protein coding)	NR_040094	0.0360807	1.22157
11759101_at	UBXN10	UBX domain protein 10	NM_152376	0.0105793	1.2206
11762198_a_at	JAZF1-AS1	JAZF1 antisense RNA 1	NR_034097	0.0199941	1.22047
11755079_a_at	ZC3H12A	zinc finger CCCH-type containing 12A	NM_025079	0.0399819	1.21998
11746665_a_at	PAXBP1	PAX3 and PAX7 binding protein 1	NM_013329 /// NM_016631 /// NM_058191 /// NM_145328 /// NR_027873	0.029708	1.21946
11744899_a_at	FADS2	fatty acid desaturase 2	NM_004265	0.0266736	1.21936
11739769_a_at	TMOD2	tropomodulin 2 (neuronal)	NM_001142885 /// NM_014548	0.00333004	1.21927
11737245_x_at	AGAP10 /// AGAP11 /// AGAP5 /// BMS1P4 /// LOC101060581	ArfGAP with GTPase domain, ankyrin repeat and PH domain 10 /// ankyrin repeat and GTPas	NM_001144000 /// NM_133447 /// NR_026592 /// XM_001714786 /// XM_003846493 /// XM_00396	0.0401234	1.21918
11727769_at	BNC2	basonuclin 2	NM_017637	0.00713884	1.21885
11739160_a_at	IP6K1	inositol hexakisphosphate kinase 1	NM_001006115 /// NM_001242829 /// NM_153273	0.0191409	1.21874
11720267_a_at	KLC4	kinesin light chain 4	NM_138343 /// NM_201521 /// NM_201522 /// NM_201523	0.017944	1.2186
11730114_a_at	TRIM54	tripartite motif containing 54	NM_032546 /// NM_187841	0.0120753	1.21857
11719228_a_at	CAMK1	calcium/calmodulin-dependent protein kinase I	NM_003656	0.0490136	1.21708
11729116_at	PRKCG	protein kinase C, gamma	NM_002739	0.0148628	1.21653
11761517_at	MACF1	microtubule-actin crosslinking factor 1	NM_012090 /// NM_033044	0.0220529	1.21652
11747674_a_at	ATP1A2	ATPase, Na+/K+ transporting, alpha 2 polypeptide	NM_000702	0.0462548	1.21601
11761801_x_at	MAP4K2	mitogen-activated protein kinase kinase kinase kinase 2	NM_004579	0.0157533	1.21592
11735229_a_at	ZNF169	zinc finger protein 169	NM_194320	0.0477375	1.21591
11751566_a_at	FADS6	fatty acid desaturase 6	NM_178128	0.0335644	1.2157
11738585_at	OR4D1	olfactory receptor, family 4, subfamily D, member 1	NM_012374	0.0433277	1.21545
11727618_a_at	EFNA3	ephrin-A3	NM_004952	0.0354559	1.21542
11764233_s_at	C1orf56	chromosome 1 open reading frame 56	NM_017860	0.0125433	1.2151
11732023_at	KCNK15	potassium channel, subfamily K, member 15	NM_022358	0.0190083	1.21444
11751503_a_at	FGF17	fibroblast growth factor 17	NM_003867	0.00265303	1.21425
11742625_at	OR10V1	olfactory receptor, family 10, subfamily V, member 1	NM_001005324	0.0112849	1.21422
11725224_a_at	ZSCAN9	zinc finger and SCAN domain containing 9	NM_001199479 /// NM_001199480 /// NM_006299	0.0413685	1.21386
11747880_a_at	BCL2L13	BCL2-like 13 (apoptosis facilitator)	NM_001270726 /// NM_001270727 /// NM_001270728 /// NM_001270729 /// NM_001270730 /// NM	0.0293583	1.21342
11759614_a_at	ECHDC2	enoyl CoA hydratase domain containing 2	NM_001198961 /// NM_001198962 /// NM_018281	0.0188092	1.21334
11728620_at	SPRN	shadow of prion protein homolog (zebrafish)	NM_001012508	0.0274761	1.21268
11753820_x_at	MDM2	MDM2 oncogene, E3 ubiquitin protein ligase	NM_001145336 /// NM_001145337 /// NM_001145339 /// NM_001145340 /// NM_001278462 /// NM	0.00499862	1.21267
11755229_x_at	ENGASE	endo-beta-N-acetylglucosaminidase	NM_001042573 /// NM_022759	0.0169126	1.21255
11734868_at	LOC101060141 /// TPRG1	uncharacterized LOC101060141 /// tumor protein p63 regulated 1	NM_198485 /// XR_171035 /// XR_171036 /// XR_171432 /// XR_171433 /// XR_172465 /// XR_	0.0182298	1.21183
11745395_a_at	MYO5B	myosin VB	NM_001080467	0.00937702	1.21176
11743008_a_at	ARHGEF1	Rho guanine nucleotide exchange factor (GEF) 1	NM_004706 /// NM_198977 /// NM_199002	0.00937567	1.2117
11732698_at	SERPINA7	serpin peptidase inhibitor, clade A (alpha-1 antiproteinase, antitrypsin), member 7	NM_000354	0.0405719	1.21143
11721667_a_at	CDT1	chromatin licensing and DNA replication factor 1	NM_030928	0.0413901	1.21137
11749855_a_at	SH2B1	SH2B adaptor protein 1	NM_001145795 /// NM_001145796 /// NM_001145797 /// NM_001145812 /// NM_015503	0.00290001	1.21121
11739273_at	PAK2	p21 protein (Cdc42/Rac)-activated kinase 2	NM_002577	0.0475256	1.21034
11736347_x_at	HFE	hemochromatosis	NM_000410 /// NM_139002 /// NM_139003 /// NM_139004 /// NM_139005 /// NM_139006 /// NM_	0.0224242	1.20954
11722513_a_at	EMID1	EMI domain containing 1	NM_001267895 /// NM_133455	0.00185622	1.20875
11753502_x_at	PTCRA	pre T-cell antigen receptor alpha	NM_001243168 /// NM_001243169 /// NM_001243170 /// NM_138296	0.0452216	1.20826
11761402_a_at	ISCU	iron-sulfur cluster scaffold homolog (E. coli)	NM_014301 /// NM_213595	0.0370919	1.2082
11761291_a_at	RGL3	ral guanine nucleotide dissociation stimulator-like 3	NM_001035223 /// NM_001161616	0.0426786	1.20815
11763973_a_at	C9orf117	chromosome 9 open reading frame 117	NM_001012502	0.0475457	1.20751
11750171_a_at	TLE2	transducin-like enhancer of split 2 (E(sp1) homolog, Drosophila)	NM_001144761 /// NM_001144762 /// NM_003260	0.0173375	1.20737
11740129_a_at	CACNA1B	calcium channel, voltage-dependent, N type, alpha 1B subunit	NM_000718 /// NM_001243812	0.0231913	1.20722
11738666_at	CD300LD	CD300 molecule-like family member d	NM_001115152	0.0339212	1.20707
11739358_x_at	ERG	v-ets erythroblastosis virus E26 oncogene homolog (avian)	NM_001136154 /// NM_001136155 /// NM_001243428 /// NM_001243429 /// NM_001243432 /// NM	0.0490555	1.20695
11731263_a_at	ZNF365	zinc finger protein 365	NM_014951 /// NM_199450 /// NM_199451 /// NM_199452	0.00148881	1.20643
11733989_a_at	FTSJD2	FtsJ methyltransferase domain containing 2	NM_015050	0.0442974	1.206
11718452_at	AXIN2	axin 2	NM_004655	0.0111801	1.20549
11726352_a_at	EFNA5	ephrin-A5	NM_001962	0.0258677	1.20526
11761108_x_at	PDLIM7	PDZ and LIM domain 7 (enigma)	NM_005451 /// NM_203352 /// NM_203353 /// NM_213636	0.0357168	1.20518
11764195_at	---	---	---	0.0417339	1.20451
11763799_x_at	FAM71F1	family with sequence similarity 71, member F1	NM_032599	0.00719905	1.2045
11733014_a_at	RNF213	ring finger protein 213	NM_001256071 /// NM_020914 /// NM_020954	0.0474364	1.20387
11760602_s_at	LINC00337	long intergenic non-protein coding RNA 337	NM_153709 /// NR_103534 /// XR_109862 /// XR_111921 /// XR_171147	0.0333145	1.20363
11762208_a_at	ATG16L2	autophagy related 16-like 2 (S. cerevisiae)	NM_033388	0.043085	1.20291
11753390_x_at	RAB7A	RAB7A, member RAS oncogene family	NM_004637	0.0312639	1.20186
11732036_x_at	C1QTNF7	C1q and tumor necrosis factor related protein 7	NM_001135170 /// NM_001135171 /// NM_031911	0.00486531	1.20141
11734119_a_at	THRA	thyroid hormone receptor, alpha	NM_001190918 /// NM_001190919 /// NM_003250 /// NM_199334	0.000775006	1.20125
11734120_x_at	THRA	thyroid hormone receptor, alpha	NM_001190918 /// NM_001190919 /// NM_003250 /// NM_199334	0.00104206	1.20112
11733606_x_at	LPPR3	lipid phosphate phosphatase-related protein type 3	NM_001270366 /// NM_024888	0.0416139	1.20096
11740258_a_at	MAML2	mastermind-like 2 (Drosophila)	NM_032427	0.0469422	1.20065
Probeset ID	Gene Symbol	Gene Title	RefSeq Transcript ID	p-value	Fold-Change(MASTITIS vs. SANA)
11754138_s_at	PSPH	phosphoserine phosphatase	NM_004577	0.0335607	-9.00628
11763252_x_at	PSPH	phosphoserine phosphatase	NM_004577	0.0367655	-5.43033
11719818_at	PIP	prolactin-induced protein	NM_002652	0.0372008	-5.1758
11733513_a_at	WLS	wntless homolog (Drosophila)	NM_001002292 /// NM_001193334 /// NM_024911	0.0289115	-4.62625
11728122_a_at	GPR64	G protein-coupled receptor 64	NM_001079858 /// NM_001079859 /// NM_001079860 /// NM_001184833 /// NM_001184834 /// NM	0.0480212	-3.90585
11749944_a_at	GABRP	gamma-aminobutyric acid (GABA) A receptor, pi	NM_014211	0.00693161	-3.09326
11750303_x_at	C21orf88	chromosome 21 open reading frame 88	NM_153754 /// NR_026542 /// NR_026543	0.027893	-3.05054
11716490_a_at	SERPINA3	serpin peptidase inhibitor, clade A (alpha-1 antiproteinase, antitrypsin), member 3	NM_001085	0.0434962	-2.98529
11722838_a_at	GABRP	gamma-aminobutyric acid (GABA) A receptor, pi	NM_014211	0.00568015	-2.90966
11758627_s_at	ASS1	argininosuccinate synthase 1	NM_000050 /// NM_054012	0.0364897	-2.87641
11737290_at	OXGR1	oxoglutarate (alpha-ketoglutarate) receptor 1	NM_080818	0.0310219	-2.85957
11718761_a_at	WLS	wntless homolog (Drosophila)	NM_001002292 /// NM_001193334 /// NM_024911	0.0483599	-2.81293
11716491_s_at	SERPINA3	serpin peptidase inhibitor, clade A (alpha-1 antiproteinase, antitrypsin), member 3	NM_001085	0.0366668	-2.78367
11746821_a_at	ETNPPL	ethanolamine-phosphate phospho-lyase	NM_001146590 /// NM_001146627 /// NM_031279 /// NR_027474 /// NR_027475	0.0155659	-2.74884
11724762_a_at	DEPTOR	DEP domain containing MTOR-interacting protein	NM_022783	0.000766017	-2.67417
11733137_a_at	ETNPPL	ethanolamine-phosphate phospho-lyase	NM_001146590 /// NM_001146627 /// NM_031279 /// NR_027474 /// NR_027475	0.0361974	-2.66276
11727186_a_at	WNT5A	wingless-type MMTV integration site family, member 5A	NM_001256105 /// NM_003392	0.0407034	-2.6379
11753966_a_at	ZNF204P	zinc finger protein 204, pseudogene	NR_002722 /// NR_024553	0.037625	-2.5739
11727189_x_at	WNT5A	wingless-type MMTV integration site family, member 5A	NM_001256105 /// NM_003392	0.0229407	-2.46181
11724763_s_at	DEPTOR	DEP domain containing MTOR-interacting protein	NM_022783	0.000322554	-2.45847
11718760_a_at	WLS	wntless homolog (Drosophila)	NM_001002292 /// NM_001193334 /// NM_024911	0.048708	-2.42383
11728829_at	INHBB	inhibin, beta B	NM_002193	0.0227403	-2.4157
11728379_at	EFCAB2	EF-hand calcium binding domain 2	NM_001143943 /// NM_032328 /// NR_026586 /// NR_026587 /// NR_026588	0.017797	-2.4065
11764259_at	---	---	---	0.0431091	-2.39925
11757802_s_at	NRK	Nik related kinase	NM_198465	0.0393935	-2.38512
11751331_a_at	DEPTOR	DEP domain containing MTOR-interacting protein	NM_022783	0.00149228	-2.31027
11730048_at	SLITRK5	SLIT and NTRK-like family, member 5	NM_015567	0.0303719	-2.29251
11755202_a_at	VTCN1	V-set domain containing T cell activation inhibitor 1	NM_001253849 /// NM_001253850 /// NM_024626 /// NR_045603 /// NR_045604	0.0382384	-2.28712
11732625_a_at	RIMS1	regulating synaptic membrane exocytosis 1	NM_001168407 /// NM_001168408 /// NM_001168409 /// NM_001168410 /// NM_001168411 /// NM	0.00409642	-2.26238
11732699_a_at	PKIB	protein kinase (cAMP-dependent, catalytic) inhibitor beta	NM_001270393 /// NM_001270394 /// NM_001270395 /// NM_032471 /// NM_181794 /// NM_18179	0.0106612	-2.21386
11740095_a_at	LRRC2	leucine rich repeat containing 2	NM_024512 /// NM_024750	0.0280441	-2.15306
11728941_at	CCDC169-SOHLH2 /// SOHLH2	CCDC169-SOHLH2 readthrough /// spermatogenesis and oogenesis specific basic helix-loop-	NM_001198910 /// NM_017826	0.0248851	-2.13694
11723098_a_at	VTCN1	V-set domain containing T cell activation inhibitor 1	NM_001253849 /// NM_001253850 /// NM_024626 /// NR_045603 /// NR_045604	0.0473902	-2.11812
11741489_x_at	EFCAB2	EF-hand calcium binding domain 2	NM_001143943 /// NM_032328 /// NR_026586 /// NR_026587 /// NR_026588	0.0273472	-2.09109
11732578_x_at	NCCRP1	non-specific cytotoxic cell receptor protein 1 homolog (zebrafish)	NM_001001414	0.0253621	-2.08804
11718102_at	CD59	CD59 molecule, complement regulatory protein	NM_000611 /// NM_001127223 /// NM_001127225 /// NM_001127226 /// NM_001127227 /// NM_20	0.0124283	-2.08715
11720615_a_at	TUBG2	tubulin, gamma 2	NM_016437	0.00944156	-2.04604
11741273_a_at	KCNAB1	potassium voltage-gated channel, shaker-related subfamily, beta member 1	NM_003471 /// NM_172159 /// NM_172160	0.0121121	-2.02576
11763193_at	GDPD1	glycerophosphodiester phosphodiesterase domain containing 1	NM_001165993 /// NM_001165994 /// NM_182569	0.0241434	-2.00502
11715395_a_at	BLOC1S5-TXNDC5 /// TXNDC5	BLOC1S5-TXNDC5 readthrough (NMD candidate) /// thioredoxin domain containing 5 (endopla	NM_001145549 /// NM_022085 /// NM_030810 /// NR_037616	0.0135267	-1.98395
11732700_x_at	PKIB	protein kinase (cAMP-dependent, catalytic) inhibitor beta	NM_001270393 /// NM_001270394 /// NM_001270395 /// NM_032471 /// NM_181794 /// NM_18179	0.0151082	-1.97004
11725167_at	MOB3B	MOB kinase activator 3B	NM_024761	0.0235433	-1.95879
11717803_a_at	NTN4	netrin 4	NM_021229	0.0340819	-1.94466
11726477_at	HS6ST3	heparan sulfate 6-O-sulfotransferase 3	NM_153456 /// XM_003846570 /// XM_003960532	0.0121886	-1.93349
11759207_at	CNKSR2	connector enhancer of kinase suppressor of Ras 2	NM_001168647 /// NM_001168648 /// NM_001168649 /// NM_014927	0.0147804	-1.93309
11726444_a_at	SAMD13	sterile alpha motif domain containing 13	NM_001010971 /// NM_001134663 /// NM_001134664	0.00920149	-1.92871
11727702_at	C9orf152	chromosome 9 open reading frame 152	NM_001012993	0.00492291	-1.91647
11721895_x_at	GAS1	growth arrest-specific 1	NM_002048	0.0487391	-1.90979
11721700_a_at	RERG	RAS-like, estrogen-regulated, growth inhibitor	NM_001190726 /// NM_032918	0.0485662	-1.89759
11745637_a_at	ADARB2	adenosine deaminase, RNA-specific, B2 (non-functional)	NM_018702	0.0343229	-1.89453
11756605_x_at	PCDHB2	protocadherin beta 2	NM_018936	0.0284491	-1.8706
11734215_x_at	MPP7	membrane protein, palmitoylated 7 (MAGUK p55 subfamily member 7)	NM_173496	0.00167257	-1.86305
11734218_at	ZNF681	zinc finger protein 681	NM_138286	0.00585244	-1.85945
11763395_a_at	ZC3HAV1L	zinc finger CCCH-type, antiviral 1-like	NM_080660	0.0210146	-1.84892
11760731_at	NUP88	nucleoporin 88kDa	NM_002532	0.0235336	-1.8484
11757715_a_at	MIR205HG	MIR205 host gene (non-protein coding)	NM_001104548	0.0267151	-1.84181
11763323_x_at	GRAMD1B	GRAM domain containing 1B	NM_020716	0.048988	-1.83676
11726476_at	HS6ST3	heparan sulfate 6-O-sulfotransferase 3	NM_153456 /// XM_003846570 /// XM_003960532	0.0186456	-1.83282
11722002_a_at	HNRNPU	heterogeneous nuclear ribonucleoprotein U (scaffold attachment factor A)	NM_004501 /// NM_031844	0.00193066	-1.83013
11721140_a_at	TCEA3	transcription elongation factor A (SII), 3	NM_003196	0.0423581	-1.81865
11731358_at	ADAMTS3	ADAM metallopeptidase with thrombospondin type 1 motif, 3	NM_014243	0.00888693	-1.81147
11732900_a_at	LHFPL1	lipoma HMGIC fusion partner-like 1	NM_178175	0.0238317	-1.80987
11721942_a_at	ZFAT	zinc finger and AT hook domain containing	NM_001029939 /// NM_001167583 /// NM_001174157 /// NM_001174158 /// NM_020863	0.0259135	-1.79306
11741749_x_at	LRRC2	leucine rich repeat containing 2	NM_024512 /// NM_024750	0.0349406	-1.7905
11725168_s_at	MOB3B	MOB kinase activator 3B	NM_024761	0.0397284	-1.79041
11727336_at	SAMD12	sterile alpha motif domain containing 12	NM_001101676 /// NM_207506	0.00376598	-1.78071
11755975_x_at	PKIB	protein kinase (cAMP-dependent, catalytic) inhibitor beta	NM_001270393 /// NM_001270394 /// NM_001270395 /// NM_032471 /// NM_181794 /// NM_18179	0.0307599	-1.78029
11753266_a_at	TCEA3	transcription elongation factor A (SII), 3	NM_003196	0.0384701	-1.77962
11745995_x_at	ADARB2	adenosine deaminase, RNA-specific, B2 (non-functional)	NM_018702	0.0122066	-1.7749
11719445_a_at	UGGT2	UDP-glucose glycoprotein glucosyltransferase 2	NM_020121	0.0245425	-1.76798
11736507_s_at	FRMD6	FERM domain containing 6	NM_001042481 /// NM_001267046 /// NM_001267047 /// NM_152330	0.0246383	-1.76504
11721785_a_at	ESR1	estrogen receptor 1	NM_000125 /// NM_001122740 /// NM_001122741 /// NM_001122742	0.0321713	-1.76479
11737460_x_at	ADARB2	adenosine deaminase, RNA-specific, B2 (non-functional)	NM_018702	0.00600679	-1.76304
11753154_a_at	LHFPL1	lipoma HMGIC fusion partner-like 1	NM_178175	0.0128879	-1.76049
11736385_s_at	METTL10	methyltransferase like 10	NM_212554	0.00955838	-1.73403
11719186_a_at	N4BP2L2	NEDD4 binding protein 2-like 2	NM_001278432 /// NM_014887 /// NM_033111	0.0102167	-1.73079
11715708_s_at	MB	myoglobin	NM_005368 /// NM_203377 /// NM_203378	0.00548474	-1.73045
11728906_s_at	SATB2	SATB homeobox 2	NM_001172509 /// NM_001172517 /// NM_015265	0.0291007	-1.72919
11727286_a_at	ZSCAN31	zinc finger and SCAN domain containing 31	NM_001135215 /// NM_001135216 /// NM_001243241 /// NM_001243242 /// NM_001243243 /// NM	0.0360004	-1.72789
11758871_at	NUP88	nucleoporin 88kDa	NM_002532	0.0252787	-1.7217
11721517_s_at	SUDS3	suppressor of defective silencing 3 homolog (S. cerevisiae)	NM_022491	0.000336372	-1.71662
11725160_at	FBXW2	F-box and WD repeat domain containing 2	NM_012164	0.0316668	-1.71472
11720158_a_at	WDR19	WD repeat domain 19	NM_025132	0.00922929	-1.70796
11763274_a_at	SIPA1L1	signal-induced proliferation-associated 1 like 1	NM_015556	0.0148644	-1.70441
11737459_a_at	ADARB2	adenosine deaminase, RNA-specific, B2 (non-functional)	NM_018702	0.0147613	-1.70418
11759196_at	METTL10	methyltransferase like 10	NM_212554	0.0138521	-1.70384
11730882_a_at	NEBL	nebulette	NM_001173484 /// NM_006393 /// NM_016365 /// NM_213569	0.0275856	-1.69594
11719989_s_at	SNX19	sorting nexin 19	NM_014758	0.0333789	-1.68446
11757981_s_at	WASF3	WAS protein family, member 3	NM_006646	0.0081593	-1.68298
11754295_a_at	FAM107B	family with sequence similarity 107, member B	NM_031453	0.0436549	-1.68265
11757101_at	SPEF2	sperm flagellar 2	NM_024867 /// NM_144722	0.049645	-1.6789
11756547_a_at	CLU	clusterin	NM_001831 /// NR_038335 /// NR_045494	0.0151221	-1.67678
11727554_s_at	PKIB	protein kinase (cAMP-dependent, catalytic) inhibitor beta	NM_001270393 /// NM_001270394 /// NM_001270395 /// NM_032471 /// NM_181794 /// NM_18179	0.0399013	-1.67198
11715620_a_at	CRYAB	crystallin, alpha B	NM_001885	0.0374728	-1.67181
11734214_a_at	MPP7	membrane protein, palmitoylated 7 (MAGUK p55 subfamily member 7)	NM_173496	0.0026079	-1.67175
11727821_s_at	CISD1	CDGSH iron sulfur domain 1	NM_018464	0.0385137	-1.66346
11759728_at	SEC24A	SEC24 family, member A (S. cerevisiae)	NM_001252231 /// NM_021982	0.0147817	-1.6598
11734857_at	ERO1LB	ERO1-like beta (S. cerevisiae)	NM_019891	0.0408678	-1.65868
11719096_at	CYB5B	cytochrome b5 type B (outer mitochondrial membrane)	NM_030579	0.000891354	-1.65517
11749868_a_at	VTCN1	V-set domain containing T cell activation inhibitor 1	NM_001253849 /// NM_001253850 /// NM_024626 /// NR_045603 /// NR_045604	0.0374301	-1.65359
11725277_a_at	TRIM6	tripartite motif containing 6	NM_001003818 /// NM_001198644 /// NM_001198645 /// NM_058166	0.0390059	-1.65072
11744854_x_at	ZNF28	zinc finger protein 28	NM_006969 /// NR_036599 /// NR_036600	0.0383974	-1.64813
11724988_a_at	CCDC113	coiled-coil domain containing 113	NM_001142302 /// NM_014157	0.00475106	-1.64747
11757682_a_at	CYB5R2	cytochrome b5 reductase 2	NM_001001336 /// NM_016229	0.0306315	-1.645
11746426_s_at	FGF7 /// KGFLP1 /// KGFLP2	fibroblast growth factor 7 /// fibroblast growth factor 7 pseudogene /// keratinocyte g	NM_001039113 /// NM_002009 /// NM_174950 /// NR_003670 /// NR_003674 /// NR_047527	0.00163942	-1.64427
11727553_a_at	PKIB	protein kinase (cAMP-dependent, catalytic) inhibitor beta	NM_001270393 /// NM_001270394 /// NM_001270395 /// NM_032471 /// NM_181794 /// NM_18179	0.0460329	-1.64075
11724149_a_at	SKAP1	src kinase associated phosphoprotein 1	NM_001075099 /// NM_003726	0.0101257	-1.63856
11718602_a_at	C7orf41	chromosome 7 open reading frame 41	NM_152793	0.0268786	-1.6381
11757716_x_at	MIR205HG	MIR205 host gene (non-protein coding)	NM_001104548	0.0264682	-1.63149
11738228_s_at	ERV3-1 /// ZNF117	endogenous retrovirus group 3, member 1 /// zinc finger protein 117	NM_001007253 /// NM_015852	0.0491934	-1.6278
11716412_s_at	ALDH18A1	aldehyde dehydrogenase 18 family, member A1	NM_001017423 /// NM_002860	0.00104599	-1.62592
11722309_a_at	TRPM4	transient receptor potential cation channel, subfamily M, member 4	NM_001195227 /// NM_017636	0.0307475	-1.61984
11756014_a_at	ADARB2	adenosine deaminase, RNA-specific, B2 (non-functional)	NM_018702	0.0176321	-1.6158
11758471_s_at	SPATA2	spermatogenesis associated 2	NM_001135773 /// NM_006038	0.0335988	-1.60525
11715709_x_at	MB	myoglobin	NM_005368 /// NM_203377 /// NM_203378	0.00165378	-1.60459
11718101_at	CD59	CD59 molecule, complement regulatory protein	NM_000611 /// NM_001127223 /// NM_001127225 /// NM_001127226 /// NM_001127227 /// NM_20	0.0367263	-1.6004
11721345_at	PLEK2	pleckstrin 2	NM_016445	0.0228317	-1.59917
11744436_a_at	CIT /// MIR1178	citron (rho-interacting, serine/threonine kinase 21) /// microRNA 1178	NM_001206999 /// NM_007174 /// NR_031589	0.0292971	-1.5952
11746198_a_at	METTL9	methyltransferase like 9	NM_001077180 /// NM_016025	0.00204402	-1.5922
11744342_x_at	ZNF664	zinc finger protein 664	NM_001204298 /// NM_152437	0.00471016	-1.58582
11728305_s_at	GULP1	GULP, engulfment adaptor PTB domain containing 1	NM_001252668 /// NM_001252669 /// NM_016315 /// NR_045562 /// NR_045563	0.0475677	-1.58479
11732225_a_at	ZNF664	zinc finger protein 664	NM_001204298 /// NM_152437	0.00587473	-1.57937
11730075_at	KIAA1024	KIAA1024	NM_015206	0.0107662	-1.57924
11745998_at	ZNF252P	zinc finger protein 252, pseudogene	NR_023392	0.0315622	-1.57493
11723513_a_at	CDC14B	cell division cycle 14B	NM_001077181 /// NM_003671 /// NM_033331 /// NM_033332	0.0446104	-1.57457
11728660_at	HN1L	hematological and neurological expressed 1-like	NM_144570	0.0442817	-1.5741
11737861_a_at	ZSCAN5A	zinc finger and SCAN domain containing 5A	NM_024303	0.00891298	-1.57233
11722157_a_at	CCNO	cyclin O	NM_001024592 /// NM_021147	0.0140069	-1.5719
11732226_s_at	ZNF664	zinc finger protein 664	NM_001204298 /// NM_152437	0.00160997	-1.56912
11722868_a_at	RAD1	RAD1 homolog (S. pombe)	NM_001033673 /// NM_002853 /// NM_133282 /// NM_133377 /// NR_026591	0.0255413	-1.56774
11758134_s_at	PPM1H	protein phosphatase, Mg2+/Mn2+ dependent, 1H	NM_020700	0.0146502	-1.56497
11715911_at	MYO6	myosin VI	NM_004999	0.0235024	-1.56017
11745204_a_at	TPD52	tumor protein D52	NM_001025252 /// NM_001025253 /// NM_005079	0.0335047	-1.55692
11752873_a_at	SKAP1	src kinase associated phosphoprotein 1	NM_001075099 /// NM_003726	0.00905788	-1.55306
11722922_s_at	FAM122B	family with sequence similarity 122B	NM_001166599 /// NM_001166600 /// NM_001170756 /// NM_001170757 /// NM_145284	0.00540981	-1.55143
11737371_a_at	HLCS	holocarboxylase synthetase (biotin-(proprionyl-CoA-carboxylase (ATP-hydrolysing)) ligas	NM_000411 /// NM_001242784 /// NM_001242785	0.0385411	-1.55091
11735112_at	PTGER3	prostaglandin E receptor 3 (subtype EP3)	NM_000957 /// NM_001126044 /// NM_198712 /// NM_198713 /// NM_198714 /// NM_198715 ///	0.0269456	-1.55051
11743694_at	H2AFV	H2A histone family, member V	NM_012412 /// NM_138635 /// NM_201436 /// NM_201516 /// NM_201517	0.00678928	-1.54881
11728953_a_at	GPR98	G protein-coupled receptor 98	NM_032119 /// NR_003149	0.0399453	-1.54837
11723038_at	SRSF3	serine/arginine-rich splicing factor 3	NM_003017 /// NR_036610	0.00654179	-1.5482
11720279_a_at	FAM174B	family with sequence similarity 174, member B	NM_207446	0.0234118	-1.5444
11733209_x_at	ZNF480	zinc finger protein 480	NM_144684	0.00863387	-1.54005
11715380_s_at	LAPTM4B	lysosomal protein transmembrane 4 beta	NM_018407	0.0206354	-1.5378
11717582_a_at	RGCC	regulator of cell cycle	NM_014059	0.0317162	-1.5349
11728981_at	C8orf47	chromosome 8 open reading frame 47	NM_001170806 /// NM_173549	0.0155935	-1.53191
11730410_a_at	PXMP4	peroxisomal membrane protein 4, 24kDa	NM_007238 /// NM_183397	0.00279435	-1.53075
11728278_at	PLA2G12A	phospholipase A2, group XIIA	NM_030821	0.0378827	-1.52728
11743772_a_at	LZTFL1	leucine zipper transcription factor-like 1	NM_001276378 /// NM_001276379 /// NM_020347 /// NR_075080	0.00885364	-1.52637
11756192_a_at	CLASP2	cytoplasmic linker associated protein 2	NM_001207044 /// NM_015097	0.0434099	-1.52519
11719815_at	BET1	Bet1 golgi vesicular membrane trafficking protein	NM_005868	0.00275612	-1.52427
11736053_x_at	EEF1A1	eukaryotic translation elongation factor 1 alpha 1	NM_001402 /// NM_001403	0.0348131	-1.52244
11722232_a_at	PCP4	Purkinje cell protein 4	NM_006198	0.0463436	-1.52216
11718732_a_at	MAPT	microtubule-associated protein tau	NM_001123066 /// NM_001123067 /// NM_001203251 /// NM_001203252 /// NM_005910 /// NM_01	0.021349	-1.52155
11726159_a_at	IQCG	IQ motif containing G	NM_001134435 /// NM_032263	0.0209261	-1.52099
11740054_s_at	NCBP2	nuclear cap binding protein subunit 2, 20kDa	NM_001042540 /// NM_007362	0.00185416	-1.51982
11754548_a_at	RMDN1	regulator of microtubule dynamics 1	NM_016033	0.0277942	-1.51923
11719265_a_at	MLPH	melanophilin	NM_001042467 /// NM_024101	0.00793866	-1.51855
11727240_a_at	C4orf19	chromosome 4 open reading frame 19	NM_001104629 /// NM_018302	0.0216466	-1.51411
11716685_s_at	MYO1D	myosin ID	NM_015194	0.00643084	-1.51093
11719359_a_at	ALDH5A1	aldehyde dehydrogenase 5 family, member A1	NM_001080 /// NM_170740	0.0441533	-1.51083
11759613_a_at	KIAA1704 /// LOC100996395	KIAA1704 /// uncharacterized LOC100996395	NM_018559 /// XR_159008 /// XR_159229 /// XR_172003	0.00450819	-1.50963
11744468_at	SYNCRIP	synaptotagmin binding, cytoplasmic RNA interacting protein	NM_001159673 /// NM_001159674 /// NM_001159675 /// NM_001159676 /// NM_001159677 /// NM	0.0243039	-1.50951
11718250_a_at	TBC1D13	TBC1 domain family, member 13	NM_018201	0.0274058	-1.50491
11748657_a_at	DHX32	DEAH (Asp-Glu-Ala-His) box polypeptide 32	NM_018180	0.0202646	-1.50227
11719976_at	WASF3	WAS protein family, member 3	NM_006646	0.042403	-1.50205
11754308_s_at	SEPHS1	selenophosphate synthetase 1	NM_001195602 /// NM_001195604 /// NM_012247	0.000124399	-1.50159
11720599_s_at	SUB1	SUB1 homolog (S. cerevisiae)	NM_006713	0.0360275	-1.50068
11764173_s_at	TMEM183A /// TMEM183B	transmembrane protein 183A /// transmembrane protein 183B	NM_001079809 /// NM_138391	0.0264707	-1.49664
11715879_a_at	PITPNA	phosphatidylinositol transfer protein, alpha	NM_006224	0.0148879	-1.49648
11715177_s_at	TDRKH	tudor and KH domain containing	NM_001083963 /// NM_001083964 /// NM_001083965 /// NM_006862	0.0413307	-1.49552
11742714_a_at	TBRG1	transforming growth factor beta regulator 1	NM_032811 /// NR_016021	0.00712334	-1.49417
11759217_at	WNT3	wingless-type MMTV integration site family, member 3	NM_030753	0.00244673	-1.49362
11726740_s_at	EARS2	glutamyl-tRNA synthetase 2, mitochondrial	NM_001083614 /// NR_003501	0.0478955	-1.49202
11758046_s_at	RAD1	RAD1 homolog (S. pombe)	NM_001033673 /// NM_002853 /// NM_133282 /// NM_133377 /// NR_026591	0.0135786	-1.49194
11728285_at	RBMS2	RNA binding motif, single stranded interacting protein 2	NM_002898	0.0415811	-1.49133
11729200_at	C6orf120	chromosome 6 open reading frame 120	NM_001029863	0.0245775	-1.49076
11738185_s_at	PDE8B	phosphodiesterase 8B	NM_001029851 /// NM_001029852 /// NM_001029853 /// NM_001029854 /// NM_003719	0.0295078	-1.48857
11719704_at	CD2BP2	CD2 (cytoplasmic tail) binding protein 2	NM_001243646 /// NM_006110	0.00241078	-1.48724
11739961_a_at	VPS36	vacuolar protein sorting 36 homolog (S. cerevisiae)	NM_016075	0.0438953	-1.48696
11743773_s_at	LZTFL1	leucine zipper transcription factor-like 1	NM_001276378 /// NM_001276379 /// NM_020347 /// NR_075080	0.00586933	-1.48659
11754990_a_at	EPB41	erythrocyte membrane protein band 4.1 (elliptocytosis 1, RH-linked)	NM_001166005 /// NM_001166006 /// NM_001166007 /// NM_004437 /// NM_203342 /// NM_20334	0.00813135	-1.48543
11723532_a_at	BRMS1L	breast cancer metastasis-suppressor 1-like	NM_032352	0.0344386	-1.48516
11728862_at	DCAF17	DDB1 and CUL4 associated factor 17	NM_001164821 /// NM_025000 /// NR_028482	0.0274295	-1.48431
11759611_at	LOC101060027 /// SMIM11	uncharacterized LOC101060027 /// small integral membrane protein 11	NM_058182 /// XR_171075 /// XR_172344 /// XR_172448	0.00428162	-1.48426
11755498_s_at	ATP6V0E2	ATPase, H+ transporting V0 subunit e2	NM_001100592 /// NM_145230	0.0483081	-1.48062
11736383_a_at	METTL10	methyltransferase like 10	NM_212554	0.00291384	-1.48004
11722637_a_at	ANKRD28	ankyrin repeat domain 28	NM_001195098 /// NM_001195099 /// NM_015199	0.0491287	-1.47934
11732171_x_at	GRSF1	G-rich RNA sequence binding factor 1	NM_001098477 /// NM_002092	0.0174231	-1.4782
11755313_x_at	ZNF559	zinc finger protein 559	NM_001202406 /// NM_001202407 /// NM_001202408 /// NM_001202409 /// NM_001202410 /// NM	0.010593	-1.47763
11719816_s_at	BET1	Bet1 golgi vesicular membrane trafficking protein	NM_005868	0.00607292	-1.47547
11721516_at	SUDS3	suppressor of defective silencing 3 homolog (S. cerevisiae)	NM_022491	0.00699573	-1.47476
11722000_a_at	HNRNPU	heterogeneous nuclear ribonucleoprotein U (scaffold attachment factor A)	NM_004501 /// NM_031844	0.00725807	-1.47465
11720653_a_at	BBX	bobby sox homolog (Drosophila)	NM_001142568 /// NM_001276286 /// NM_020235	0.0397516	-1.47368
11724787_s_at	KIF3A	kinesin family member 3A	NM_007054	0.0454729	-1.47334
11730179_a_at	SPOP	speckle-type POZ protein	NM_001007226 /// NM_001007227 /// NM_001007228 /// NM_001007229 /// NM_001007230 /// NM	0.00820344	-1.47327
11721511_at	NUS1	nuclear undecaprenyl pyrophosphate synthase 1 homolog (S. cerevisiae)	NM_138459	0.0103874	-1.47314
11730120_a_at	TMPRSS3	transmembrane protease, serine 3	NM_001256317 /// NM_024022 /// NM_032401 /// NM_032404 /// NM_032405 /// NR_046020	0.032157	-1.472
11758434_s_at	FBXW2	F-box and WD repeat domain containing 2	NM_012164	0.00167498	-1.47066
11726174_at	SAMD5	sterile alpha motif domain containing 5	NM_001030060	0.0103941	-1.46967
11723556_x_at	DCAF16	DDB1 and CUL4 associated factor 16	NM_017741	0.000464034	-1.4686
11729141_at	KDM5C	lysine (K)-specific demethylase 5C	NM_001146702 /// NM_004187	0.0318701	-1.46844
11731145_a_at	SYNE1	spectrin repeat containing, nuclear envelope 1	NM_001099267 /// NM_001134379 /// NM_015293 /// NM_033071 /// NM_133650 /// NM_182961	0.0471454	-1.46814
11741134_a_at	PTPN3	protein tyrosine phosphatase, non-receptor type 3	NM_001145368 /// NM_001145369 /// NM_001145370 /// NM_001145371 /// NM_001145372 /// NM	0.029927	-1.4676
11726430_at	C11orf52 /// HSPB2 /// HSPB2-C11orf52	chromosome 11 open reading frame 52 /// heat shock 27kDa protein 2 /// HSPB2-C11orf52 r	NM_001541 /// NM_080659 /// NR_037651	0.0444609	-1.46729
11734874_x_at	PPFIBP1	PTPRF interacting protein, binding protein 1 (liprin beta 1)	NM_001198915 /// NM_001198916 /// NM_003622 /// NM_177444	0.0309394	-1.46706
11718221_a_at	GSPT1	G1 to S phase transition 1	NM_001130006 /// NM_001130007 /// NM_002094	0.0005017	-1.46626
11752076_s_at	SEPT	septin 10	NM_144710 /// NM_178584 /// NR_047585	0.0189309	-1.46514
11749447_a_at	NBR2	neighbor of BRCA1 gene 2 (non-protein coding)	NM_005821 /// NR_003108	0.0038028	-1.46401
11758891_at	TMEM183A /// TMEM183B	transmembrane protein 183A /// transmembrane protein 183B	NM_001079809 /// NM_138391	0.0128035	-1.46362
11722747_at	HOOK3	hook homolog 3 (Drosophila)	NM_032410	0.0396897	-1.46308
11730499_a_at	MXI1	MAX interactor 1, dimerization protein	NM_001008541 /// NM_005962 /// NM_130439	0.026411	-1.46184
11718393_s_at	PREPL	prolyl endopeptidase-like	NM_001042385 /// NM_001042386 /// NM_001171603 /// NM_001171606 /// NM_001171613 /// NM	0.041091	-1.46127
11720768_at	METTL9	methyltransferase like 9	NM_001077180 /// NM_016025	0.0315156	-1.46109
11759903_s_at	SDCCAG8	serologically defined colon cancer antigen 8	NM_006642	0.00395006	-1.46
11721047_at	SEPT	septin 8	NM_001098811 /// NM_001098812 /// NM_001098813 /// NM_015146	0.0125467	-1.45972
11715878_a_at	PITPNA	phosphatidylinositol transfer protein, alpha	NM_006224	0.0239007	-1.45914
11757033_a_at	IL13RA2	interleukin 13 receptor, alpha 2	NM_000640	0.0495673	-1.459
11745281_at	LOC100287896	uncharacterized LOC100287896	NM_198519 /// XR_132892 /// XR_132968 /// XR_171906	0.041905	-1.45845
11716232_at	CTNNBIP1	catenin, beta interacting protein 1	NM_001012329 /// NM_020248	0.0122738	-1.45815
11732403_a_at	OGFRL1	opioid growth factor receptor-like 1	NM_024576	0.0317909	-1.45738
11725798_s_at	USP46	ubiquitin specific peptidase 46	NM_001134223 /// NM_022832	0.0467352	-1.45591
11716274_a_at	ENSA	endosulfine alpha	NM_004436 /// NM_207042 /// NM_207043 /// NM_207044 /// NM_207045 /// NM_207046 /// NM_	0.0332038	-1.45492
11742715_x_at	TBRG1	transforming growth factor beta regulator 1	NM_032811 /// NR_016021	0.00102757	-1.45359
11723452_s_at	RIOK2	RIO kinase 2	NM_001159749 /// NM_018343	0.0301989	-1.45196
11747323_x_at	NCBP2	nuclear cap binding protein subunit 2, 20kDa	NM_001042540 /// NM_007362	0.00632402	-1.45149
11723575_x_at	MAPKAP1	mitogen-activated protein kinase associated protein 1	NM_001006617 /// NM_001006618 /// NM_001006619 /// NM_001006620 /// NM_001006621 /// NM	0.00233367	-1.45124
11739206_a_at	TTL	tubulin tyrosine ligase	NM_153712	0.0022155	-1.45053
11719644_a_at	GATAD2A	GATA zinc finger domain containing 2A	NM_017660	0.0180387	-1.45048
11733127_at	SLC25A26	solute carrier family 25 (S-adenosylmethionine carrier), member 26	NM_001009938 /// NM_001164796 /// NM_173471 /// NR_028475	0.0397794	-1.4504
11722351_at	SRSF8	serine/arginine-rich splicing factor 8	NM_032102	0.0496924	-1.45035
11724017_a_at	OSCP1	organic solute carrier partner 1	NM_145047 /// NM_206837	0.0416246	-1.45013
11729696_at	C2orf69	chromosome 2 open reading frame 69	NM_153689	0.0172704	-1.44993
11721984_at	ZBED6CL	ZBED6 C-terminal like	NM_138434	0.0232505	-1.44959
11759800_at	AKAP6	A kinase (PRKA) anchor protein 6	NM_004274	0.00851671	-1.44932
11759407_at	FAM217B	family with sequence similarity 217, member B	NM_001190826 /// NM_001190827 /// NM_022106	0.0162028	-1.44918
11758037_s_at	MTMR12	myotubularin related protein 12	NM_001040446 /// NM_019061	0.0221224	-1.44861
11754927_x_at	PRKACB	protein kinase, cAMP-dependent, catalytic, beta	NM_001242857 /// NM_001242858 /// NM_001242859 /// NM_001242860 /// NM_001242861 /// NM	0.0281103	-1.44524
11756894_a_at	SPIN3	spindlin family, member 3	NM_001010862 /// NR_027139	0.0119345	-1.44516
11721032_s_at	FAM107A /// LOC101059937	family with sequence similarity 107, member A /// uncharacterized LOC101059937	NM_001076778 /// NM_007177 /// XR_171085 /// XR_171385 /// XR_172458	0.0294961	-1.44497
11727191_a_at	BFSP1	beaded filament structural protein 1, filensin	NM_001161705 /// NM_001195	0.0289071	-1.44382
11722197_at	NMT1	N-myristoyltransferase 1	NM_021079	0.0327652	-1.44316
11741681_x_at	EI24	etoposide induced 2.4	NM_001007277 /// NM_004879	0.0167462	-1.44272
11721647_a_at	CTNND1 /// TMX2-CTNND1	catenin (cadherin-associated protein), delta 1 /// TMX2-CTNND1 readthrough (NMD candida	NM_001085458 /// NM_001085459 /// NM_001085460 /// NM_001085461 /// NM_001085462 /// NM	0.00845771	-1.44088
11755057_s_at	ATP2C1	ATPase, Ca++ transporting, type 2C, member 1	NM_001001485 /// NM_001001486 /// NM_001001487 /// NM_001199179 /// NM_001199180 /// NM	0.0471447	-1.4407
11739085_a_at	PCID2	PCI domain containing 2	NM_001127202 /// NM_001127203 /// NM_001258212 /// NM_001258213 /// NM_018386	0.00837624	-1.44025
11719773_s_at	C5orf24	chromosome 5 open reading frame 24	NM_001135586 /// NM_152409	0.0369319	-1.44013
11719298_x_at	MAPKAP1	mitogen-activated protein kinase associated protein 1	NM_001006617 /// NM_001006618 /// NM_001006619 /// NM_001006620 /// NM_001006621 /// NM	0.00363671	-1.43969
11722437_a_at	GOSR2	golgi SNAP receptor complex member 2	NM_001012511 /// NM_004287 /// NM_054022	0.0214217	-1.43966
11719926_s_at	RBM12	RNA binding motif protein 12	NM_001198838 /// NM_001198840 /// NM_006047 /// NM_152838	0.0114323	-1.43919
11718486_a_at	EI24	etoposide induced 2.4	NM_001007277 /// NM_004879	0.0134978	-1.4379
11729402_at	ZNF285	zinc finger protein 285	NM_152354	0.0102086	-1.43729
11736985_a_at	NUBPL	nucleotide binding protein-like	NM_001201573 /// NM_001201574 /// NM_025152	0.00157379	-1.43618
11736516_a_at	SERAC1	serine active site containing 1	NM_032861 /// NR_073096	0.0484469	-1.43594
11725355_at	EPM2AIP1	EPM2A (laforin) interacting protein 1	NM_014805	0.0408187	-1.43565
11716684_a_at	MYO1D	myosin ID	NM_015194	0.0232625	-1.43498
11757775_s_at	C6orf120	chromosome 6 open reading frame 120	NM_001029863	0.0488002	-1.43496
11748111_a_at	MAPKAP1	mitogen-activated protein kinase associated protein 1	NM_001006617 /// NM_001006618 /// NM_001006619 /// NM_001006620 /// NM_001006621 /// NM	0.038872	-1.43241
11745856_x_at	RNF145	ring finger protein 145	NM_001199380 /// NM_001199381 /// NM_001199382 /// NM_001199383 /// NM_144726	0.0316035	-1.43233
11734748_s_at	LOC100507547 /// PRRT1	uncharacterized LOC100507547 /// proline-rich transmembrane protein 1	NM_030651 /// NR_037169 /// NR_037170 /// NR_037171 /// NR_037172	0.0349527	-1.43231
11717971_s_at	FAM20B	family with sequence similarity 20, member B	NM_014864	0.0177321	-1.43226
11742223_a_at	NOP14	NOP14 nucleolar protein	NM_003703	0.0305914	-1.43185
11744580_x_at	ZNF271	zinc finger protein 271	NM_006629 /// NR_024565 /// NR_024566	0.0175323	-1.42983
11751520_x_at	NCBP2	nuclear cap binding protein subunit 2, 20kDa	NM_001042540 /// NM_007362	0.0461489	-1.42649
11725330_a_at	USP9X	ubiquitin specific peptidase 9, X-linked	NM_001039590 /// NM_001039591 /// NM_004652 /// NM_021906	0.0166773	-1.42633
11742886_s_at	BAG5	BCL2-associated athanogene 5	NM_001015048 /// NM_001015049 /// NM_004873	0.000248997	-1.42622
11718088_at	TNKS	tankyrase, TRF1-interacting ankyrin-related ADP-ribose polymerase	NM_003747	0.0309453	-1.42536
11758514_s_at	SERBP1	SERPINE1 mRNA binding protein 1	NM_001018067 /// NM_001018068 /// NM_001018069 /// NM_015640	0.00287943	-1.42503
11724051_at	TRIM68	tripartite motif containing 68	NM_018073	0.0203953	-1.42437
11744265_a_at	LAMB2	laminin, beta 2 (laminin S)	NM_002292	0.0421107	-1.42361
11758564_s_at	NUDT15	nudix (nucleoside diphosphate linked moiety X)-type motif 15	NM_018283	0.00827587	-1.42244
11718217_at	RAB22A	RAB22A, member RAS oncogene family	NM_020673	0.0182272	-1.42174
11737330_at	ZNF345	zinc finger protein 345	NM_001242472 /// NM_001242474 /// NM_001242475 /// NM_001242476 /// NM_003419 /// NR_03	0.0335277	-1.42158
11756203_x_at	KIAA1143	KIAA1143	NM_020696	0.0228107	-1.42122
11763313_at	SEPHS1	selenophosphate synthetase 1	NM_001195602 /// NM_001195604 /// NM_012247	0.00499121	-1.41898
11722726_s_at	ZNF286A /// ZNF286B	zinc finger protein 286A /// zinc finger protein 286B	NM_001130842 /// NM_001145045 /// NM_020652 /// NR_024508	0.00441482	-1.41784
11758593_s_at	H3F3A /// H3F3B /// MIR4738	H3 histone, family 3A /// H3 histone, family 3B (H3.3B) /// microRNA 4738	NM_002107 /// NM_005324 /// NR_039892	0.0405908	-1.41757
11735004_a_at	PHF17	PHD finger protein 17	NM_024900 /// NM_199320	0.00287526	-1.41734
11726529_s_at	BRCC3	BRCA1/BRCA2-containing complex, subunit 3	NM_001018055 /// NM_001242640 /// NM_024332	0.00887025	-1.41722
11718384_at	C2orf68	chromosome 2 open reading frame 68	NM_001013649	0.013138	-1.41721
11729687_at	LYRM7	LYR motif containing 7	NM_181705	0.0161643	-1.41716
11736177_s_at	TRNT1	tRNA nucleotidyl transferase, CCA-adding, 1	NM_016000 /// NM_182916	0.0269775	-1.41548
11764037_s_at	DNAJA1	DnaJ (Hsp40) homolog, subfamily A, member 1	NM_001539	0.00123602	-1.41491
11738835_x_at	NDRG2	NDRG family member 2	NM_016250 /// NM_201535 /// NM_201536 /// NM_201537 /// NM_201538 /// NM_201539 /// NM_	0.00378106	-1.41441
11726010_at	CBR4	carbonyl reductase 4	NM_032783	0.0197419	-1.41401
11719853_s_at	SEPT	septin 10	NM_144710 /// NM_178584 /// NR_047585	0.0165596	-1.41322
11728641_at	DEFA5	defensin, alpha 5, Paneth cell-specific	NM_021010	0.00716358	-1.41208
11735235_a_at	SNX7	sorting nexin 7	NM_015976 /// NM_152238 /// NR_033716	0.049202	-1.41187
11716891_at	C9orf123	chromosome 9 open reading frame 123	NM_033428	0.0422007	-1.41132
11747383_a_at	BIVM	basic, immunoglobulin-like variable motif containing	NM_001159596 /// NM_017693	0.0247557	-1.41129
11747647_x_at	MSTO1	misato homolog 1 (Drosophila)	NM_001256532 /// NM_001256533 /// NM_018116 /// NR_046292 /// NR_046293 /// NR_046294 /	0.0436812	-1.41038
11717868_a_at	LINC00921 /// ZNF263	long intergenic non-protein coding RNA 921 /// zinc finger protein 263	NM_005741 /// NR_033904	0.0347111	-1.41034
11739927_s_at	OPA1	optic atrophy 1 (autosomal dominant)	NM_015560 /// NM_130831 /// NM_130832 /// NM_130833 /// NM_130834 /// NM_130835 /// NM_	0.0315323	-1.41014
11718100_s_at	CD59	CD59 molecule, complement regulatory protein	NM_000611 /// NM_001127223 /// NM_001127225 /// NM_001127226 /// NM_001127227 /// NM_20	0.0144958	-1.40999
11718430_a_at	ZNF32	zinc finger protein 32	NM_001005368 /// NM_006973	0.0410133	-1.40989
11718222_s_at	GSPT1	G1 to S phase transition 1	NM_001130006 /// NM_001130007 /// NM_002094	0.00239057	-1.40979
11724862_at	THNSL1	threonine synthase-like 1 (S. cerevisiae)	NM_024838	0.0354682	-1.40949
11723151_s_at	C7orf10	chromosome 7 open reading frame 10	NM_001193311 /// NM_001193312 /// NM_001193313 /// NM_024728	0.0207554	-1.40836
11742196_s_at	VPS41	vacuolar protein sorting 41 homolog (S. cerevisiae)	NM_014396 /// NM_080631	0.00555432	-1.40804
11756001_a_at	SLC35E1	solute carrier family 35, member E1	NM_024881	0.0113832	-1.40783
11740529_s_at	UBE2K	ubiquitin-conjugating enzyme E2K	NM_001111112 /// NM_001111113 /// NM_005339	0.0243029	-1.40672
11759124_at	FBXL17	F-box and leucine-rich repeat protein 17	NM_001163315 /// NM_022824	0.0330366	-1.40567
11718772_at	SMARCE1	SWI/SNF related, matrix associated, actin dependent regulator of chromatin, subfamily e	NM_003079	0.0253628	-1.40546
11717500_a_at	CTSF	cathepsin F	NM_003793	0.0485309	-1.40494
11741434_s_at	SEPT	septin 10	NM_144710 /// NM_178584 /// NR_047585	0.00915403	-1.4049
11717348_a_at	ADD3	adducin 3 (gamma)	NM_001121 /// NM_016824 /// NM_019903	0.0375275	-1.40388
11735297_at	C9orf66	chromosome 9 open reading frame 66	NM_152569	0.039384	-1.40299
11761881_at	ZNF33A	zinc finger protein 33A	NM_001278170 /// NM_001278171 /// NM_001278173 /// NM_001278174 /// NM_001278175 /// NM	0.020226	-1.40295
11717240_at	RBBP4	retinoblastoma binding protein 4	NM_001135255 /// NM_001135256 /// NM_005610	0.0018616	-1.40266
11725747_a_at	ATP2C1	ATPase, Ca++ transporting, type 2C, member 1	NM_001001485 /// NM_001001486 /// NM_001001487 /// NM_001199179 /// NM_001199180 /// NM	0.042127	-1.40245
11742734_s_at	WDR3	WD repeat domain 3	NM_006784	0.00540439	-1.40148
11736212_x_at	MRP63	mitochondrial ribosomal protein 63	NM_024026	0.0368617	-1.40027
11740983_x_at	MB	myoglobin	NM_005368 /// NM_203377 /// NM_203378	0.0105126	-1.39989
11719229_s_at	URI1	URI1, prefoldin-like chaperone	NM_001252641 /// NM_003796 /// NM_134447 /// NR_045557	0.0195976	-1.39981
11757610_s_at	MPZL1	myelin protein zero-like 1	NM_001146191 /// NM_003953 /// NM_024569	0.0326957	-1.39874
11718556_s_at	CREB3L2	cAMP responsive element binding protein 3-like 2	NM_001253775 /// NM_194071	0.0470834	-1.39654
11715176_at	TDRKH	tudor and KH domain containing	NM_001083963 /// NM_001083964 /// NM_001083965 /// NM_006862	0.0235119	-1.39529
11722185_at	SPTSSA	serine palmitoyltransferase, small subunit A	NM_138288	0.0417535	-1.39284
11756899_a_at	NUDT21	nudix (nucleoside diphosphate linked moiety X)-type motif 21	NM_007006	0.0114987	-1.39247
11719284_a_at	UBR7	ubiquitin protein ligase E3 component n-recognin 7 (putative)	NM_001100417 /// NM_175748 /// NR_038150	0.0109338	-1.39242
11740165_x_at	CSH1 /// CSH2 /// CSHL1 /// GH1	chorionic somatomammotropin hormone 1 (placental lactogen) /// chorionic somatomammotro	NM_000515 /// NM_001317 /// NM_001318 /// NM_020991 /// NM_022559 /// NM_022560 /// NM_	0.0228977	-1.39214
11745987_a_at	GUCY1B3	guanylate cyclase 1, soluble, beta 3	NM_000857	0.0121642	-1.39204
11748112_x_at	MAPKAP1	mitogen-activated protein kinase associated protein 1	NM_001006617 /// NM_001006618 /// NM_001006619 /// NM_001006620 /// NM_001006621 /// NM	0.0197333	-1.39138
11736944_at	C2orf15 /// MRPL30	chromosome 2 open reading frame 15 /// mitochondrial ribosomal protein L30	NM_016503 /// NM_144706 /// NM_145212 /// NM_145213 /// NR_028356	0.0397425	-1.39132
11733257_x_at	CCDC104	coiled-coil domain containing 104	NM_080667	0.0379749	-1.39111
11716379_s_at	TOMM20	translocase of outer mitochondrial membrane 20 homolog (yeast)	NM_014765	0.0230339	-1.39034
11727213_s_at	DTWD1	DTW domain containing 1	NM_001144955 /// NM_020234	0.0349952	-1.3893
11743796_a_at	APITD1 /// APITD1-CORT	apoptosis-inducing, TAF9-like domain 1 /// APITD1-CORT readthrough	NM_001243768 /// NM_001270517 /// NM_198544 /// NM_199006 /// NM_199294 /// NR_036462 /	0.0387204	-1.38901
11724868_a_at	IPO8	importin 8	NM_001190995 /// NM_006390	0.00242145	-1.38851
11721026_a_at	OCEL1	occludin/ELL domain containing 1	NM_024578	0.0270238	-1.3879
11736317_x_at	STAP2	signal transducing adaptor family member 2	NM_001013841 /// NM_017720	0.026786	-1.38789
11739689_x_at	DCAF11	DDB1 and CUL4 associated factor 11	NM_001163484 /// NM_025230 /// NM_181357 /// NR_028099 /// NR_028100	0.0389957	-1.3871
11736384_x_at	METTL10	methyltransferase like 10	NM_212554	0.0124483	-1.38685
11736766_at	C14orf28	chromosome 14 open reading frame 28	NM_001017923	0.0114423	-1.38635
11740636_at	ZNF774	zinc finger protein 774	NM_001004309	0.0464388	-1.38611
11725658_a_at	MTFR1	mitochondrial fission regulator 1	NM_001145838 /// NM_001145839 /// NM_014637	0.00774045	-1.38567
11754528_s_at	TRAF7	TNF receptor-associated factor 7, E3 ubiquitin protein ligase	NM_032271 /// NM_206835	0.0102101	-1.38437
11755783_a_at	IKZF4	IKAROS family zinc finger 4 (Eos)	NM_022465	0.0488048	-1.38422
11749490_x_at	MSH2	mutS homolog 2, colon cancer, nonpolyposis type 1 (E. coli)	NM_000251 /// NM_001258281	0.00328221	-1.38397
11759065_at	ZNF576	zinc finger protein 576	NM_001145347 /// NM_024327	0.00304223	-1.38397
11718487_x_at	EI24	etoposide induced 2.4	NM_001007277 /// NM_004879	0.0252361	-1.38361
11760853_a_at	ZCCHC7	zinc finger, CCHC domain containing 7	NM_032226	0.0404804	-1.38341
11729718_s_at	SMAD5	SMAD family member 5	NM_001001419 /// NM_001001420 /// NM_005903	0.0363739	-1.38339
11758886_at	RHBDD1	rhomboid domain containing 1	NM_001167608 /// NM_032276	0.00972459	-1.38326
11759098_at	NOP9	NOP9 nucleolar protein	NM_174913	0.0289269	-1.38289
11752701_s_at	RHCE /// RHD	Rh blood group, CcEe antigens /// Rh blood group, D antigen	NM_001127691 /// NM_016124 /// NM_016225 /// NM_020485 /// NM_138616 /// NM_138617 ///	0.0463764	-1.3827
11747477_a_at	MAPK8	mitogen-activated protein kinase 8	NM_002750 /// NM_139046 /// NM_139047 /// NM_139049	0.031087	-1.38166
11715518_a_at	MLEC	malectin	NM_014730	0.0317951	-1.38047
11741581_s_at	SNAP23	synaptosomal-associated protein, 23kDa	NM_003825 /// NM_130798	0.0219067	-1.38
11759772_at	USP45	ubiquitin specific peptidase 45	NM_001080481 /// NM_032929	0.0456665	-1.37939
11721509_s_at	NUS1	nuclear undecaprenyl pyrophosphate synthase 1 homolog (S. cerevisiae)	NM_138459	0.015542	-1.37934
11733887_at	FBXO42	F-box protein 42	NM_018994	0.016063	-1.3785
11759039_at	SVIP	small VCP/p97-interacting protein	NM_148893	0.0243815	-1.3783
11729527_a_at	POMT2	protein-O-mannosyltransferase 2	NM_013382	0.0417799	-1.37829
11717884_a_at	ZHX3	zinc fingers and homeoboxes 3	NM_015035	0.0383262	-1.37767
11719852_s_at	SEPT	septin 10	NM_144710 /// NM_178584 /// NR_047585	0.0373833	-1.3776
11747246_a_at	MAPT	microtubule-associated protein tau	NM_001123066 /// NM_001123067 /// NM_001203251 /// NM_001203252 /// NM_005910 /// NM_01	0.0323688	-1.37691
11718112_at	SF3A3	splicing factor 3a, subunit 3, 60kDa	NM_006802	0.0115275	-1.37528
11757077_s_at	TP53TG3 /// TP53TG3B /// TP53TG3C /// TP53TG3D	TP53 target 3 /// TP53 target 3B /// TP53 target 3C /// TP53 target 3D	NM_001099687 /// NM_001205259 /// NM_001205260 /// NM_001205265 /// NM_001243722 /// NM	0.00974208	-1.37436
11754057_x_at	CRABP2	cellular retinoic acid binding protein 2	NM_001199723 /// NM_001878	0.0414992	-1.3742
11754751_x_at	BAG1	BCL2-associated athanogene	NM_001172415 /// NM_004323	0.0133572	-1.37347
200050_PM_at	ZNF146	zinc finger protein 146	NM_001099638 /// NM_001099639 /// NM_007145	0.0278927	-1.37254
11723689_at	CREBL2	cAMP responsive element binding protein-like 2	NM_001310	0.00165519	-1.37212
11724755_at	ALG2	ALG2, alpha-1,3/1,6-mannosyltransferase	NM_033087 /// NM_197973 /// NR_024532	0.0355059	-1.37211
11726639_at	MIB1	mindbomb E3 ubiquitin protein ligase 1	NM_020774	0.0208096	-1.37207
11728279_at	PLA2G12A	phospholipase A2, group XIIA	NM_030821	0.0269451	-1.37173
11731769_x_at	CES2	carboxylesterase 2	NM_003869 /// NM_198061 /// NR_036684	0.00365917	-1.37117
11734972_x_at	MCM8	minichromosome maintenance complex component 8	NM_032485 /// NM_182802	0.0230346	-1.37114
11724330_s_at	DGCR8 /// MIR1306	DGCR8 microprocessor complex subunit /// microRNA 1306	NM_001190326 /// NM_022720 /// NR_031706	0.00598763	-1.37105
11753247_a_at	MTERFD2	MTERF domain containing 2	NM_182501 /// NR_028049 /// NR_028050 /// NR_028051	0.0182985	-1.37042
11737052_x_at	PLAGL1	pleiomorphic adenoma gene-like 1	NM_001080951 /// NM_001080952 /// NM_001080953 /// NM_001080954 /// NM_001080955 /// NM	0.0137653	-1.37002
11727674_at	RFXAP	regulatory factor X-associated protein	NM_000538	0.0444555	-1.36964
11759192_a_at	MAPK8	mitogen-activated protein kinase 8	NM_002750 /// NM_139046 /// NM_139047 /// NM_139049	0.0305706	-1.36935
11717000_s_at	GUCD1	guanylyl cyclase domain containing 1	NM_031444	0.00442965	-1.36923
11762746_s_at	ZNF826P	zinc finger protein 826, pseudogene	NM_001039884 /// NR_036455	0.00665918	-1.36906
11718500_at	UBE2Q1	ubiquitin-conjugating enzyme E2Q family member 1	NM_017582	0.0342483	-1.36887
11738198_at	PDE6B	phosphodiesterase 6B, cGMP-specific, rod, beta	NM_000283 /// NM_001145291 /// NM_001145292	0.0415257	-1.36859
11736304_a_at	MIR22 /// MIR22HG	microRNA 22 /// MIR22 host gene (non-protein coding)	NM_001001870 /// NM_032895 /// NR_028502 /// NR_028503 /// NR_028504 /// NR_028505 ///	0.0476228	-1.36806
11731612_s_at	PCID2	PCI domain containing 2	NM_001127202 /// NM_001127203 /// NM_001258212 /// NM_001258213 /// NM_018386	0.00593727	-1.36795
11716303_s_at	SRSF6	serine/arginine-rich splicing factor 6	NM_006275 /// NR_034009	0.0429694	-1.36702
11743043_a_at	FBLN5	fibulin 5	NM_006329	0.0094481	-1.36691
11743157_a_at	ETFDH	electron-transferring-flavoprotein dehydrogenase	NM_004453	0.026447	-1.36653
11724645_at	SPOPL	speckle-type POZ protein-like	NM_001001664	0.0256104	-1.36638
11744594_a_at	SEPT	septin 6	NM_015129 /// NM_145799 /// NM_145800 /// NM_145802	0.00420022	-1.36578
11761238_at	LOC100506417	uncharacterized LOC100506417	XM_003118723 /// XM_003119633	0.0223732	-1.36535
11717129_s_at	SAR1A	SAR1 homolog A (S. cerevisiae)	NM_001142648 /// NM_020150	0.0339228	-1.36527
11725799_a_at	USP46	ubiquitin specific peptidase 46	NM_001134223 /// NM_022832	0.00819166	-1.36439
11739074_x_at	RPL7L1	ribosomal protein L7-like 1	NM_198486	0.025832	-1.36413
11729187_x_at	PNO1	partner of NOB1 homolog (S. cerevisiae)	NM_020143	0.0284292	-1.36406
11732932_at	FAM154B	family with sequence similarity 154, member B	NM_001008226	0.01169	-1.36388
11716127_a_at	BAG1	BCL2-associated athanogene	NM_001172415 /// NM_004323	0.0116224	-1.36297
11751213_s_at	SCOC	short coiled-coil protein	NM_001153446 /// NM_001153484 /// NM_001153552 /// NM_001153585 /// NM_001153635 /// NM	0.0126262	-1.3626
11733981_a_at	PDK1	pyruvate dehydrogenase kinase, isozyme 1	NM_002610	0.0203359	-1.36139
11742772_a_at	LSM14A	LSM14A, SCD6 homolog A (S. cerevisiae)	NM_001114093 /// NM_015578	0.00537661	-1.36109
11758936_at	HNRNPR	heterogeneous nuclear ribonucleoprotein R	NM_001102397 /// NM_001102398 /// NM_001102399 /// NM_005826	0.0249021	-1.36085
11751317_x_at	EI24	etoposide induced 2.4	NM_001007277 /// NM_004879	0.0463979	-1.36016
11719924_a_at	RBM12	RNA binding motif protein 12	NM_001198838 /// NM_001198840 /// NM_006047 /// NM_152838	0.0203876	-1.35898
11717977_a_at	C7	complement component 7	NM_000587	0.0380326	-1.35895
11735968_s_at	NDRG2	NDRG family member 2	NM_016250 /// NM_201535 /// NM_201536 /// NM_201537 /// NM_201538 /// NM_201539 /// NM_	0.00421065	-1.35851
11757448_s_at	ADD3	adducin 3 (gamma)	NM_001121 /// NM_016824 /// NM_019903	0.0307989	-1.35841
11758796_at	ZZZ3	zinc finger, ZZ-type containing 3	NM_015534	0.0191257	-1.35819
11726592_at	PIGH	phosphatidylinositol glycan anchor biosynthesis, class H	NM_004569	0.0204722	-1.3572
11760436_a_at	DST	dystonin	NM_001144769 /// NM_001144770 /// NM_001144771 /// NM_001723 /// NM_015548 /// NM_02038	0.00283075	-1.35688
11763196_at	DYM	dymeclin	NM_017653	0.017361	-1.35592
11763197_x_at	DYM	dymeclin	NM_017653	0.017361	-1.35592
11762309_a_at	ZNF589	zinc finger protein 589	NM_016089	0.0180675	-1.35568
11725659_a_at	MTFR1	mitochondrial fission regulator 1	NM_001145838 /// NM_001145839 /// NM_014637	0.00442274	-1.35535
11726445_at	KCNK3	potassium channel, subfamily K, member 3	NM_002246	0.0196782	-1.35514
11716045_s_at	FAM168B	family with sequence similarity 168, member B	NM_001009993	0.0322351	-1.35462
11730792_at	SVIP	small VCP/p97-interacting protein	NM_148893	0.0104625	-1.35425
11743406_x_at	SMIM14	small integral membrane protein 14	NM_174921	0.0393845	-1.35418
11736987_a_at	NUBPL	nucleotide binding protein-like	NM_001201573 /// NM_001201574 /// NM_025152	0.0398771	-1.3539
11736148_a_at	LYRM2	LYR motif containing 2	NM_020466 /// NR_028493 /// NR_028494 /// NR_028495	0.00987462	-1.35381
11715697_a_at	NOLC1	nucleolar and coiled-body phosphoprotein 1	NM_004741	0.0479755	-1.35343
11729920_at	CCDC176	coiled-coil domain containing 176	NM_025057	0.00395464	-1.35339
11747255_a_at	MEIS1	Meis homeobox 1	NM_002398	0.0160658	-1.35292
11717426_a_at	CHMP3 /// RNF103-CHMP3	charged multivesicular body protein 3 /// RNF103-CHMP3 readthrough	NM_001005753 /// NM_001193517 /// NM_001198954 /// NM_016079 /// NR_036454	0.0430058	-1.35289
11736211_at	MRP63	mitochondrial ribosomal protein 63	NM_024026	0.0361942	-1.35175
11716736_at	PRPF19	pre-mRNA processing factor 19	NM_014502	0.000540913	-1.35083
11760393_a_at	GRK4	G protein-coupled receptor kinase 4	NM_001004056 /// NM_001004057 /// NM_182982	0.0379681	-1.35059
11734898_at	IPP	intracisternal A particle-promoted polypeptide	NM_001145349 /// NM_005897	0.0439397	-1.3505
11742966_a_at	MTERFD2	MTERF domain containing 2	NM_182501 /// NR_028049 /// NR_028050 /// NR_028051	0.0356277	-1.3505
11720323_s_at	AK2	adenylate kinase 2	NM_001199199 /// NM_001625 /// NM_013411 /// NR_037591 /// NR_037592	0.0471812	-1.3502
11739238_at	SNAPC3	small nuclear RNA activating complex, polypeptide 3, 50kDa	NM_001039697 /// NM_003084	0.0180804	-1.34927
11754412_x_at	CLUAP1	clusterin associated protein 1	NM_015041 /// NM_024793	0.0211298	-1.34921
11729600_a_at	PPP6C	protein phosphatase 6, catalytic subunit	NM_001123355 /// NM_001123369 /// NM_002721	0.024793	-1.34889
11723555_at	DCAF16	DDB1 and CUL4 associated factor 16	NM_017741	0.00530039	-1.34857
11750560_s_at	FAM168B	family with sequence similarity 168, member B	NM_001009993	0.0282053	-1.34857
11758984_at	ZRANB1	zinc finger, RAN-binding domain containing 1	NM_017580	0.012617	-1.34846
11761456_at	AKAP13	A kinase (PRKA) anchor protein 13	NM_001270546 /// NM_006738 /// NM_007200 /// NM_144767	0.0378667	-1.34785
11763981_s_at	XPNPEP3	X-prolyl aminopeptidase (aminopeptidase P) 3, putative	NM_001204827 /// NM_022098	0.0324152	-1.34735
11726642_a_at	PEX3	peroxisomal biogenesis factor 3	NM_003630	0.0183827	-1.3471
11754746_a_at	ZNF561	zinc finger protein 561	NM_152289	0.00346879	-1.347
11717026_x_at	GLYR1	glyoxylate reductase 1 homolog (Arabidopsis)	NM_032569	0.00095667	-1.34658
11721943_a_at	STAP2	signal transducing adaptor family member 2	NM_001013841 /// NM_017720	0.0415095	-1.34642
11733996_a_at	NADK2	NAD kinase 2, mitochondrial	NM_001085411 /// NM_153013	0.0303085	-1.34603
11719015_a_at	TOMM70A	translocase of outer mitochondrial membrane 70 homolog A (S. cerevisiae)	NM_014820	0.0392658	-1.34557
11721888_a_at	MID1	midline 1 (Opitz/BBB syndrome)	NM_000381 /// NM_001098624 /// NM_001193277 /// NM_001193278 /// NM_001193279 /// NM_00	0.0199412	-1.34494
11741152_x_at	PLAGL1	pleiomorphic adenoma gene-like 1	NM_001080951 /// NM_001080952 /// NM_001080953 /// NM_001080954 /// NM_001080955 /// NM	0.0463193	-1.34449
11754863_s_at	VPS37C	vacuolar protein sorting 37 homolog C (S. cerevisiae)	NM_017966	0.0011303	-1.34423
11763692_at	VTI1B	vesicle transport through interaction with t-SNAREs 1B	NM_006370	0.0278696	-1.34408
11742998_at	PRDX6	peroxiredoxin 6	NM_004905	0.0325886	-1.34346
11720101_s_at	SPIN1	spindlin 1	NM_006717	0.0158317	-1.3432
11722175_a_at	SF3B3	splicing factor 3b, subunit 3, 130kDa	NM_012426	0.0262243	-1.3426
11729186_at	PNO1	partner of NOB1 homolog (S. cerevisiae)	NM_020143	0.0325308	-1.34204
11723323_at	TDP1	tyrosyl-DNA phosphodiesterase 1	NM_001008744 /// NM_018319	0.000318749	-1.34181
11745737_x_at	ACADVL	acyl-CoA dehydrogenase, very long chain	NM_000018 /// NM_001033859 /// NM_001270447 /// NM_001270448	0.0405009	-1.34164
11729384_s_at	CCNY	cyclin Y	NM_145012 /// NM_181698	0.0302497	-1.3414
11715427_at	NHP2L1	NHP2 non-histone chromosome protein 2-like 1 (S. cerevisiae)	NM_001003796 /// NM_005008	0.0388734	-1.3407
11716706_at	TRIM44	tripartite motif containing 44	NM_017583	0.0172956	-1.34052
11763132_x_at	IGKC	immunoglobulin kappa constant	---	0.00478694	-1.34049
11755529_s_at	ZNF322	zinc finger protein 322	NM_001242797 /// NM_001242798 /// NM_001242799 /// NM_024639	0.0174215	-1.34018
11717182_a_at	PDS5A	PDS5, regulator of cohesion maintenance, homolog A (S. cerevisiae)	NM_001100399 /// NM_001100400 /// NM_015200	0.0204659	-1.34017
11716703_a_at	PRKACB	protein kinase, cAMP-dependent, catalytic, beta	NM_001242857 /// NM_001242858 /// NM_001242859 /// NM_001242860 /// NM_001242861 /// NM	0.0410768	-1.3401
11755212_a_at	SVOPL	SVOP-like	NM_001139456 /// NM_174959	0.0181102	-1.33992
11758715_s_at	DEFB126	defensin, beta 126	NM_030931	0.00788859	-1.33966
11717418_at	DNAL1	dynein, axonemal, light chain 1	NM_001201366 /// NM_031427	0.02788	-1.33933
11740207_a_at	GPR155	G protein-coupled receptor 155	NM_001033045 /// NM_001267050 /// NM_001267051 /// NM_152529	0.00599768	-1.33924
11720034_x_at	CASP2	caspase 2, apoptosis-related cysteine peptidase	NM_001224 /// NM_032982 /// NM_032983	0.0169677	-1.33914
11729632_a_at	YBX3	Y box binding protein 3	NM_001145426 /// NM_003651	0.033263	-1.33908
11744838_a_at	DUSP28	dual specificity phosphatase 28	NM_001033575	0.000620948	-1.33854
11716919_a_at	PDIA5	protein disulfide isomerase family A, member 5	NM_006810 /// NR_028444	0.00558211	-1.33789
11739615_at	CD3EAP	CD3e molecule, epsilon associated protein	NM_012099	0.021753	-1.33785
11732830_a_at	ETV2	ets variant 2	NM_014209	0.0199635	-1.33784
11730796_x_at	PSPH	phosphoserine phosphatase	NM_004577	0.0498055	-1.33703
11743381_at	PRPF40A	PRP40 pre-mRNA processing factor 40 homolog A (S. cerevisiae)	NM_017892	0.0225343	-1.33672
11740719_a_at	PRMT3	protein arginine methyltransferase 3	NM_001145166 /// NM_001145167 /// NM_005788	0.0222187	-1.33618
11749144_s_at	ETFDH	electron-transferring-flavoprotein dehydrogenase	NM_004453	0.0109011	-1.33601
11758202_s_at	ATPIF1	ATPase inhibitory factor 1	NM_016311 /// NM_178190 /// NM_178191	0.0462881	-1.336
11757883_s_at	RNF4	ring finger protein 4	NM_001185009 /// NM_001185010 /// NM_002938	0.0149348	-1.33551
11729397_at	GOSR2	golgi SNAP receptor complex member 2	NM_001012511 /// NM_004287 /// NM_054022	0.0293188	-1.33542
11724940_x_at	CDHR3	cadherin-related family member 3	NM_152750	0.0282312	-1.33512
11742603_at	OR10K2	olfactory receptor, family 10, subfamily K, member 2	NM_001004476	0.012452	-1.3347
11715327_x_at	CBWD1 /// CBWD3	COBW domain containing 1 /// COBW domain containing 3	NM_001145355 /// NM_001145356 /// NM_018491 /// NM_201453	0.00530031	-1.33433
11718709_a_at	TBC1D9B	TBC1 domain family, member 9B (with GRAM domain)	NM_015043 /// NM_198868	0.0242654	-1.33395
11715798_x_at	WDR45B	WD repeat domain 45B	NM_019613	0.00438668	-1.33395
11757831_x_at	SNAP23	synaptosomal-associated protein, 23kDa	NM_003825 /// NM_130798	0.0291713	-1.33342
11752768_s_at	MTFR1L	mitochondrial fission regulator 1-like	NM_001099625 /// NM_001099626 /// NM_001099627 /// NM_019557	0.0367715	-1.3328
11761163_at	GS52	uncharacterized LOC100287301	XR_109239 /// XR_111625 /// XR_172114	0.0279074	-1.33175
11719749_a_at	EBPL	emopamil binding protein-like	NM_032565	0.0462985	-1.33168
11756463_x_at	TUBG2	tubulin, gamma 2	NM_016437	0.0470103	-1.33168
11739073_s_at	RPL7L1	ribosomal protein L7-like 1	NM_198486	0.0340071	-1.33147
11745228_s_at	TMEM144	transmembrane protein 144	NM_018342	0.0291514	-1.33139
11718175_a_at	DDX50	DEAD (Asp-Glu-Ala-Asp) box polypeptide 50	NM_024045	0.00569433	-1.33127
11724869_x_at	IPO8	importin 8	NM_001190995 /// NM_006390	0.00236513	-1.33046
11746740_a_at	CTTN	cortactin	NM_001184740 /// NM_005231 /// NM_138565	0.0440614	-1.3303
11722383_a_at	MDM1	Mdm1 nuclear protein homolog (mouse)	NM_001205028 /// NM_001205029 /// NM_017440 /// NM_020128	0.0364409	-1.32933
11721658_at	LMO4	LIM domain only 4	NM_006769	0.000353963	-1.32912
11727319_a_at	DTNB	dystrobrevin, beta	NM_001256303 /// NM_001256304 /// NM_001256308 /// NM_021907 /// NM_033147 /// NM_03314	0.027878	-1.32869
11754888_a_at	ADSSL1	adenylosuccinate synthase like 1	NM_152328 /// NM_199165	0.00514212	-1.32852
11742682_s_at	COPS8	COP9 signalosome subunit 8	NM_006710 /// NM_198189	0.0255393	-1.32849
11746795_s_at	NADK2	NAD kinase 2, mitochondrial	NM_001085411 /// NM_153013	0.0300542	-1.32841
11763332_a_at	VPS36	vacuolar protein sorting 36 homolog (S. cerevisiae)	NM_016075	0.0480702	-1.32833
11726483_at	ZNF260	zinc finger protein 260	NM_001012756 /// NM_001166036 /// NM_001166037 /// NM_001166038	0.0231999	-1.32698
11741030_a_at	PTCD2	pentatricopeptide repeat domain 2	NM_024754	0.043647	-1.32688
11748434_a_at	PARP2	poly (ADP-ribose) polymerase 2	NM_001042618 /// NM_005484	0.047096	-1.32632
11758649_s_at	FBXW11	F-box and WD repeat domain containing 11	NM_012300 /// NM_033644 /// NM_033645	0.0257216	-1.32622
11724711_a_at	DMXL1	Dmx-like 1	NM_005509	0.0215745	-1.32615
11727134_s_at	PUS7L	pseudouridylate synthase 7 homolog (S. cerevisiae)-like	NM_001098614 /// NM_001098615 /// NM_001271826 /// NM_031292	0.0101388	-1.32614
11742086_a_at	PRMT3	protein arginine methyltransferase 3	NM_001145166 /// NM_001145167 /// NM_005788	0.0467694	-1.3256
11732175_s_at	FANCF	Fanconi anemia, complementation group F	NM_022725	0.00978834	-1.32552
11759228_a_at	KLRG2	killer cell lectin-like receptor subfamily G, member 2	NM_198508	0.0446765	-1.32543
11755376_a_at	TTC12	tetratricopeptide repeat domain 12	NM_017868	0.0286779	-1.32526
11740331_at	RTP3	receptor (chemosensory) transporter protein 3	NM_031440	0.0469019	-1.32516
11736150_at	LYRM2	LYR motif containing 2	NM_020466 /// NR_028493 /// NR_028494 /// NR_028495	0.00445604	-1.32503
11723394_s_at	NEIL2	nei endonuclease VIII-like 2 (E. coli)	NM_001135746 /// NM_001135747 /// NM_001135748 /// NM_145043	0.0460663	-1.32502
11754766_a_at	MRPL32	mitochondrial ribosomal protein L32	NM_031903	0.00581217	-1.32493
11731003_s_at	RAB28	RAB28, member RAS oncogene family	NM_001017979 /// NM_001159601 /// NM_004249	0.0191866	-1.32487
11725695_s_at	SDPR	serum deprivation response	NM_004657	0.00847299	-1.32471
11720649_a_at	FBXW9	F-box and WD repeat domain containing 9	NM_032301	0.0108166	-1.32432
11728795_a_at	LSM14A	LSM14A, SCD6 homolog A (S. cerevisiae)	NM_001114093 /// NM_015578	0.000827303	-1.32395
11737942_s_at	HDHD2	haloacid dehalogenase-like hydrolase domain containing 2	NM_032124	0.0167381	-1.32323
11738083_s_at	POC1B	POC1 centriolar protein homolog B (Chlamydomonas)	NM_001199777 /// NM_172240 /// NR_037659 /// NR_037660	0.014435	-1.32288
11740923_a_at	IMPDH2	IMP (inosine 5'-monophosphate) dehydrogenase 2	NM_000884	0.0024171	-1.32271
11736423_a_at	POSTN	periostin, osteoblast specific factor	NM_001135934 /// NM_001135935 /// NM_001135936 /// NM_006475	0.0330427	-1.32248
11736155_a_at	XPR1	xenotropic and polytropic retrovirus receptor 1	NM_001135669 /// NM_004736	0.0133589	-1.3219
11729076_x_at	LTC4S	leukotriene C4 synthase	NM_145867	0.00869166	-1.32188
11733995_x_at	NADK2	NAD kinase 2, mitochondrial	NM_001085411 /// NM_153013	0.0101571	-1.32183
11731900_s_at	PPAT	phosphoribosyl pyrophosphate amidotransferase	NM_002703	0.0345106	-1.32173
11725314_a_at	GBAS	glioblastoma amplified sequence	NM_001202469 /// NM_001483	0.025756	-1.3214
11723409_s_at	MKKS	McKusick-Kaufman syndrome	NM_018848 /// NM_170784 /// NR_072977	0.00017608	-1.32128
11724590_a_at	TCP10L	t-complex 10-like	NM_018277 /// NM_144659	0.0405402	-1.32122
11742444_a_at	PIP4K2C	phosphatidylinositol-5-phosphate 4-kinase, type II, gamma	NM_001146258 /// NM_001146259 /// NM_001146260 /// NM_024779	0.0479298	-1.32105
11723408_a_at	MKKS	McKusick-Kaufman syndrome	NM_018848 /// NM_170784 /// NR_072977	0.00152074	-1.32023
11718878_a_at	SMC1A	structural maintenance of chromosomes 1A	NM_006306	0.00474747	-1.31986
11754596_x_at	PAICS	phosphoribosylaminoimidazole carboxylase, phosphoribosylaminoimidazole succinocarboxami	NM_001079524 /// NM_001079525 /// NM_006452	0.00334318	-1.31932
11760781_at	DCAF5	DDB1 and CUL4 associated factor 5	NM_003861	0.0089781	-1.3187
11729633_x_at	YBX3	Y box binding protein 3	NM_001145426 /// NM_003651	0.0272874	-1.31826
11725877_a_at	SCARA3	scavenger receptor class A, member 3	NM_016240 /// NM_182826	0.0478882	-1.31801
11726837_a_at	SCAI	suppressor of cancer cell invasion	NM_001144877 /// NM_173690	0.0202654	-1.31779
11734802_x_at	TMEM159	transmembrane protein 159	NM_020422	0.038968	-1.31711
11757944_s_at	SMCR7L	Smith-Magenis syndrome chromosome region, candidate 7-like	NM_019008	0.0396296	-1.31647
11756241_s_at	PSMF1	proteasome (prosome, macropain) inhibitor subunit 1 (PI31)	NM_006814 /// NM_178578 /// NM_178579	0.0304358	-1.31636
11747646_a_at	MSTO1 /// MSTO2P	misato homolog 1 (Drosophila) /// misato homolog 2 pseudogene	NM_001256532 /// NM_001256533 /// NM_018116 /// NR_024117 /// NR_046292 /// NR_046293 /	0.0238082	-1.31597
11730805_a_at	BCAS3	breast carcinoma amplified sequence 3	NM_001099432 /// NM_017679	0.0133444	-1.31522
11753334_x_at	BAG1	BCL2-associated athanogene	NM_001172415 /// NM_004323	0.0357937	-1.31509
11716403_at	EIF4EBP2	eukaryotic translation initiation factor 4E binding protein 2	NM_004096	0.0209284	-1.31499
11720227_a_at	YDJC	YdjC homolog (bacterial)	NM_001017964 /// NM_001017965	0.0064645	-1.31482
11716928_a_at	TBC1D5	TBC1 domain family, member 5	NM_001134380 /// NM_001134381 /// NM_014744	0.0399042	-1.31449
11718126_s_at	AIMP1	aminoacyl tRNA synthetase complex-interacting multifunctional protein 1	NM_001142415 /// NM_001142416 /// NM_004757	0.0480101	-1.31403
11746794_a_at	NADK2	NAD kinase 2, mitochondrial	NM_001085411 /// NM_153013	0.0423023	-1.31382
11732271_at	ANGPTL3	angiopoietin-like 3	NM_014495	0.0157638	-1.31374
11718883_a_at	ARL5A	ADP-ribosylation factor-like 5A	NM_001037174 /// NM_012097 /// NM_177985	0.0406135	-1.31254
11741276_s_at	TMEM144	transmembrane protein 144	NM_018342	0.0390945	-1.31196
11741889_at	DUXA	double homeobox A	NM_001012729	0.00629967	-1.3119
11721870_s_at	HIF1AN	hypoxia inducible factor 1, alpha subunit inhibitor	NM_017902	0.0449072	-1.31154
11717107_a_at	PDLIM5	PDZ and LIM domain 5	NM_001011513 /// NM_001011515 /// NM_001011516 /// NM_001256425 /// NM_001256426 /// NM	0.0377218	-1.31126
11760457_at	CEP41	centrosomal protein 41kDa	NM_001257158 /// NM_001257159 /// NM_001257160 /// NM_018718 /// NR_046443	0.010834	-1.31124
11719591_s_at	GLTP	glycolipid transfer protein	NM_016433	0.00874299	-1.31089
11763341_at	---	---	---	0.0329321	-1.31068
11751753_a_at	FAM122B	family with sequence similarity 122B	NM_001166599 /// NM_001166600 /// NM_001170756 /// NM_001170757 /// NM_145284	0.00736769	-1.31054
11723146_a_at	RANBP17	RAN binding protein 17	NM_022897	0.00802293	-1.31028
11724766_a_at	FASTKD2	FAST kinase domains 2	NM_001136193 /// NM_001136194 /// NM_014929	0.00539471	-1.31027
11735123_x_at	POLR1E	polymerase (RNA) I polypeptide E, 53kDa	NM_022490	0.00675721	-1.31011
11718769_a_at	LAMTOR3	late endosomal/lysosomal adaptor, MAPK and MTOR activator 3	NM_001243736 /// NM_021970 /// NR_024170	0.0233113	-1.30987
11729697_at	C2orf69	chromosome 2 open reading frame 69	NM_153689	0.0104343	-1.30928
11739025_a_at	HMGB1	high mobility group box 1	NM_002128	0.0427537	-1.30915
11740528_a_at	AFF3	AF4/FMR2 family, member 3	NM_001025108 /// NM_002285	0.0307654	-1.30894
11758694_s_at	RAB28	RAB28, member RAS oncogene family	NM_001017979 /// NM_001159601 /// NM_004249	0.0374113	-1.30879
11716017_at	MAL2	mal, T-cell differentiation protein 2 (gene/pseudogene)	NM_052886	0.0478244	-1.30874
11744721_s_at	MSH2	mutS homolog 2, colon cancer, nonpolyposis type 1 (E. coli)	NM_000251 /// NM_001258281	0.000968172	-1.30859
11717313_a_at	IKBKAP	inhibitor of kappa light polypeptide gene enhancer in B-cells, kinase complex-associate	NM_003640	0.0161753	-1.30831
11719416_s_at	MSH2	mutS homolog 2, colon cancer, nonpolyposis type 1 (E. coli)	NM_000251 /// NM_001258281	0.00209535	-1.30819
11758094_s_at	NFATC2IP	nuclear factor of activated T-cells, cytoplasmic, calcineurin-dependent 2 interacting p	NM_032815	0.0266262	-1.30767
11737982_a_at	SMYD3	SET and MYND domain containing 3	NM_001167740 /// NM_022743	0.0489576	-1.3073
11745802_a_at	GRSF1	G-rich RNA sequence binding factor 1	NM_001098477 /// NM_002092	0.00426069	-1.30711
11742138_a_at	UBE2E3	ubiquitin-conjugating enzyme E2E 3	NM_006357 /// NM_182678	0.00989215	-1.3071
11722377_at	PNPO	pyridoxamine 5'-phosphate oxidase	NM_018129	0.0331091	-1.30707
11729681_a_at	PHYH	phytanoyl-CoA 2-hydroxylase	NM_001037537 /// NM_006214	0.0115451	-1.30674
11730126_a_at	SPICE1	spindle and centriole associated protein 1	NM_144718	0.0163693	-1.30669
11740887_a_at	PROSER1	proline and serine rich 1	NM_025138 /// NM_170719	0.0411562	-1.30654
11722325_a_at	LOC100996464 /// ZNF84	zinc finger protein 84-like /// zinc finger protein 84	NM_001127372 /// NM_003428 /// XM_003846444 /// XM_003846445 /// XM_003846446 /// XM_00	0.0362155	-1.30646
11741453_at	SPINK4	serine peptidase inhibitor, Kazal type 4	NM_014471	0.0369948	-1.30577
11756561_a_at	MED20	mediator complex subunit 20	NM_004275	0.0413624	-1.30508
11725301_x_at	DDX19A	DEAD (Asp-Glu-Ala-Asp) box polypeptide 19A	NM_018332	0.0121882	-1.30506
11754815_a_at	LDLRAP1	low density lipoprotein receptor adaptor protein 1	NM_015627	0.0271301	-1.30483
11721988_at	KIAA1407	KIAA1407	NM_020817	0.00223954	-1.30457
11754120_a_at	ARL5A	ADP-ribosylation factor-like 5A	NM_001037174 /// NM_012097 /// NM_177985	0.0461631	-1.30427
11733147_at	ZBTB14	zinc finger and BTB domain containing 14	NM_001143823 /// NM_001243702 /// NM_001243704 /// NM_003409	0.0115468	-1.30373
11726643_at	PEX3	peroxisomal biogenesis factor 3	NM_003630	0.00567692	-1.30361
11721485_at	TP53RK	TP53 regulating kinase	NM_033550	0.0140379	-1.30361
11729216_at	PIGX	phosphatidylinositol glycan anchor biosynthesis, class X	NM_001166304 /// NM_017861	0.00808591	-1.30339
11754638_a_at	USP30	ubiquitin specific peptidase 30	NM_032663	0.0420764	-1.30337
11732802_a_at	GRIK1	glutamate receptor, ionotropic, kainate 1	NM_000830 /// NM_175611	0.0262034	-1.30333
11758974_at	H2AFV	H2A histone family, member V	NM_012412 /// NM_138635 /// NM_201436 /// NM_201516 /// NM_201517	0.0372543	-1.30309
11721048_s_at	N6AMT2	N-6 adenine-specific DNA methyltransferase 2 (putative)	NM_174928	0.0156449	-1.30281
11720557_at	TRMT11	tRNA methyltransferase 11 homolog (S. cerevisiae)	NM_001031712 /// NM_021820	0.0372174	-1.30279
11717358_s_at	RTF1	Rtf1, Paf1/RNA polymerase II complex component, homolog (S. cerevisiae)	NM_015138	0.0458176	-1.30254
11715797_a_at	WDR45B	WD repeat domain 45B	NM_019613	0.00513667	-1.3025
11749181_x_at	MBD1	methyl-CpG binding domain protein 1	NM_001204136 /// NM_001204137 /// NM_001204138 /// NM_001204139 /// NM_001204140 /// NM	0.00679374	-1.30224
11756952_a_at	TKT	transketolase	NM_001064 /// NM_001135055 /// NM_001135056 /// NM_001258028 /// NR_047579 /// NR_04758	0.0232011	-1.30221
11744462_x_at	PCID2	PCI domain containing 2	NM_001127202 /// NM_001127203 /// NM_001258212 /// NM_001258213 /// NM_018386	0.0465941	-1.30215
11721978_a_at	PLCE1	phospholipase C, epsilon 1	NM_001165979 /// NM_016341	0.0427699	-1.30199
11715745_a_at	KIAA1191	KIAA1191	NM_001079684 /// NM_001079685 /// NM_020444	0.03969	-1.30187
11763189_at	SNAPC3	small nuclear RNA activating complex, polypeptide 3, 50kDa	NM_001039697 /// NM_003084	0.00294469	-1.30128
11758163_s_at	ZFP62	ZFP62 zinc finger protein	NM_001172638 /// NM_152283	0.0126613	-1.30126
11725141_a_at	FUBP3	far upstream element (FUSE) binding protein 3	NM_003934	0.0392205	-1.30061
11763266_at	FAM120B	family with sequence similarity 120B	NM_032448	0.0162792	-1.30011
11742946_s_at	UBE2E3	ubiquitin-conjugating enzyme E2E 3	NM_006357 /// NM_182678	0.0249767	-1.30004
11722003_at	CYCS	cytochrome c, somatic	NM_018947	0.00683732	-1.29994
11738538_x_at	STMN1	stathmin 1	NM_001145454 /// NM_005563 /// NM_152497 /// NM_203399 /// NM_203401	0.021898	-1.29953
11743569_a_at	EML1	echinoderm microtubule associated protein like 1	NM_001008707 /// NM_004434	0.0248679	-1.29945
11721640_x_at	ABHD8	abhydrolase domain containing 8	NM_024527	0.0386225	-1.29871
11717239_s_at	RBBP4	retinoblastoma binding protein 4	NM_001135255 /// NM_001135256 /// NM_005610	0.0293067	-1.29823
11756603_a_at	FAM206A	family with sequence similarity 206, member A	NM_017832	0.0309244	-1.29792
11736294_at	FGFBP3	fibroblast growth factor binding protein 3	NM_152429	0.0152105	-1.29785
11727370_at	TSN	translin	NM_001261401 /// NM_004622 /// NR_048556 /// NR_048557 /// NR_048558 /// NR_048559	0.0322874	-1.29766
11742967_a_at	MTERFD2	MTERF domain containing 2	NM_182501 /// NR_028049 /// NR_028050 /// NR_028051	0.0252078	-1.2975
11732394_at	CLDN22 /// WWC2	claudin 22 /// WW and C2 domain containing 2	NM_001111319 /// NM_024949	0.00140802	-1.29736
11725028_s_at	PSPC1	paraspeckle component 1	NM_001042414 /// NR_003272 /// NR_044998	0.00243684	-1.2973
11716440_s_at	USO1	USO1 vesicle transport factor	NM_003715	0.0166473	-1.29724
11736639_a_at	CNKSR2	connector enhancer of kinase suppressor of Ras 2	NM_001168647 /// NM_001168648 /// NM_001168649 /// NM_014927	0.0346063	-1.29718
11723980_at	PHKA2	phosphorylase kinase, alpha 2 (liver)	NM_000292	0.0153449	-1.29706
11719873_x_at	LTV1	LTV1 homolog (S. cerevisiae)	NM_032860	0.0332061	-1.29669
11721570_a_at	FAM173B	family with sequence similarity 173, member B	NM_001258388 /// NM_001258389 /// NM_199133 /// NR_047668 /// NR_047669 /// NR_047670	0.0216549	-1.29628
11718733_a_at	MAPT	microtubule-associated protein tau	NM_001123066 /// NM_001123067 /// NM_001203251 /// NM_001203252 /// NM_005910 /// NM_01	0.045534	-1.296
11729164_a_at	XPO5	exportin 5	NM_020750	0.0351813	-1.29584
11744319_a_at	PIGZ	phosphatidylinositol glycan anchor biosynthesis, class Z	NM_025163	0.0460671	-1.29535
11747679_x_at	BZW2	basic leucine zipper and W2 domains 2	NM_001159767 /// NM_014038 /// NR_027624	0.0498181	-1.29531
11718866_a_at	FAM192A	family with sequence similarity 192, member A	NM_024946	0.0209328	-1.29527
11722923_a_at	FAM122B	family with sequence similarity 122B	NM_001166599 /// NM_001166600 /// NM_001170756 /// NM_001170757 /// NM_145284	0.00351592	-1.2944
11755593_a_at	ATG13	autophagy related 13	NM_001142673 /// NM_001205119 /// NM_001205120 /// NM_001205121 /// NM_001205122 /// NM	0.0229404	-1.29425
11735715_a_at	IFT81	intraflagellar transport 81 homolog (Chlamydomonas)	NM_001143779 /// NM_014055 /// NM_031473	0.00375764	-1.29402
11727407_at	PLEKHA3	pleckstrin homology domain containing, family A (phosphoinositide binding specific) mem	NM_019091	0.0264251	-1.29368
11754797_a_at	CHUK	conserved helix-loop-helix ubiquitous kinase	NM_001278	0.0388546	-1.29322
11720940_at	DDX54	DEAD (Asp-Glu-Ala-Asp) box polypeptide 54	NM_001111322 /// NM_024072	0.0340659	-1.29315
11753382_a_at	ZC4H2	zinc finger, C4H2 domain containing	NM_001178032 /// NM_001178033 /// NM_001243804 /// NM_018684 /// NR_045044	0.02324	-1.29312
11751183_s_at	LINC00277	long intergenic non-protein coding RNA 277	NM_173610 /// NR_026949	0.00519003	-1.2931
11762698_at	CYP3A7-CYP3AP1	CYP3A7-CYP3AP1 readthrough	NM_001256497	0.00598332	-1.29265
11717424_x_at	CHMP3 /// RNF103-CHMP3	charged multivesicular body protein 3 /// RNF103-CHMP3 readthrough	NM_001005753 /// NM_001193517 /// NM_001198954 /// NM_016079 /// NR_036454	0.0133213	-1.29254
11723922_a_at	IPO13	importin 13	NM_014652 /// XM_003846624	0.0196625	-1.29192
11739612_s_at	CALML4	calmodulin-like 4	NM_001031733 /// NM_033429	0.0156012	-1.29163
11717432_a_at	ECHDC1	enoyl CoA hydratase domain containing 1	NM_001002030 /// NM_001105544 /// NM_001105545 /// NM_001139510 /// NM_018479	0.0453387	-1.29139
11717357_at	RTF1	Rtf1, Paf1/RNA polymerase II complex component, homolog (S. cerevisiae)	NM_015138	0.0467108	-1.29139
11744693_x_at	GLYR1	glyoxylate reductase 1 homolog (Arabidopsis)	NM_032569	0.00290785	-1.29062
11744192_at	CASKIN1	CASK interacting protein 1	NM_020764	0.0335909	-1.29049
11729254_a_at	NKAIN2	Na+/K+ transporting ATPase interacting 2	NM_001040214 /// NM_153355	0.00586422	-1.29023
11758029_s_at	SUPT7L	suppressor of Ty 7 (S. cerevisiae)-like	NM_014860	0.0136415	-1.28972
11741996_at	VN1R10P	vomeronasal 1 receptor 10 pseudogene	NM_032030 /// NR_045612	0.00878572	-1.28971
11717298_s_at	LRPPRC	leucine-rich pentatricopeptide repeat containing	NM_133259	0.0444388	-1.28938
11743392_a_at	MATR3 /// SNHG4	matrin 3 /// small nucleolar RNA host gene 4 (non-protein coding)	NM_001194954 /// NM_001194955 /// NM_001194956 /// NM_018834 /// NM_199189 /// NR_00314	0.044493	-1.28937
11743573_at	TMEM184C	transmembrane protein 184C	NM_018241	0.0142492	-1.28914
11734049_a_at	SEH1L	SEH1-like (S. cerevisiae)	NM_001013437 /// NM_031216	0.00815742	-1.28894
11735824_at	RRH	retinal pigment epithelium-derived rhodopsin homolog	NM_006583	0.0282682	-1.28872
11744393_x_at	PAPOLA	poly(A) polymerase alpha	NM_001252006 /// NM_001252007 /// NM_032632	0.00111383	-1.28865
11734600_a_at	PSIP1	PC4 and SFRS1 interacting protein 1	NM_001128217 /// NM_021144 /// NM_033222	0.0320019	-1.28811
11760103_at	PRKAR2A	protein kinase, cAMP-dependent, regulatory, type II, alpha	NM_004157	0.0340586	-1.28807
11725520_s_at	ICA1	islet cell autoantigen 1, 69kDa	NM_001136020 /// NM_001276478 /// NM_004968 /// NM_022307 /// NM_022308	0.0457786	-1.28806
11755067_a_at	CLEC16A	C-type lectin domain family 16, member A	NM_001243403 /// NM_015226	0.0461896	-1.28797
11754389_x_at	LRRC57	leucine rich repeat containing 57	NM_153260	0.0377645	-1.28777
11725619_a_at	GAD1	glutamate decarboxylase 1 (brain, 67kDa)	NM_000817 /// NM_013445	0.0160924	-1.28641
11725120_a_at	GATAD1	GATA zinc finger domain containing 1	NM_021167 /// NR_052016	0.0166419	-1.28634
11759331_at	B3GAT2	beta-1,3-glucuronyltransferase 2 (glucuronosyltransferase S)	NM_080742	0.0454224	-1.28631
11743774_a_at	LZTFL1	leucine zipper transcription factor-like 1	NM_001276378 /// NM_001276379 /// NM_020347 /// NR_075080	0.048551	-1.28607
11757306_s_at	CD59	CD59 molecule, complement regulatory protein	NM_000611 /// NM_001127223 /// NM_001127225 /// NM_001127226 /// NM_001127227 /// NM_20	0.0276326	-1.28569
11734987_a_at	ZNF418	zinc finger protein 418	NM_133460	0.0198228	-1.28557
11718699_at	C6orf89	chromosome 6 open reading frame 89	NM_152734	0.0242098	-1.28554
11741651_a_at	POT1	protection of telomeres 1	NM_001042594 /// NM_015450 /// NR_003102 /// NR_003103 /// NR_003104	0.0389717	-1.28544
11758297_s_at	SHC1	SHC (Src homology 2 domain containing) transforming protein 1	NM_001130040 /// NM_001130041 /// NM_001202859 /// NM_003029 /// NM_183001	0.0183401	-1.28469
11719297_s_at	MAPKAP1	mitogen-activated protein kinase associated protein 1	NM_001006617 /// NM_001006618 /// NM_001006619 /// NM_001006620 /// NM_001006621 /// NM	0.00353109	-1.28465
11758641_s_at	BLCAP	bladder cancer associated protein	NM_001167820 /// NM_001167821 /// NM_001167822 /// NM_001167823 /// NM_006698	0.0485411	-1.28443
11734061_x_at	PSTK	phosphoseryl-tRNA kinase	NM_153336	0.0304074	-1.28429
11718171_a_at	RFWD2	ring finger and WD repeat domain 2, E3 ubiquitin protein ligase	NM_001001740 /// NM_022457	0.0233133	-1.28412
11726530_x_at	BRCC3	BRCA1/BRCA2-containing complex, subunit 3	NM_001018055 /// NM_001242640 /// NM_024332	0.00878387	-1.28378
11729368_at	GANC	glucosidase, alpha; neutral C	NM_198141	0.0324907	-1.28337
11732950_a_at	AHI1	Abelson helper integration site 1	NM_001134830 /// NM_001134831 /// NM_001134832 /// NM_017651	0.0134277	-1.2832
11719508_s_at	CSRP2BP	CSRP2 binding protein	NM_020536 /// NM_177926 /// NR_028402	0.0114155	-1.28292
11755268_a_at	DDX18	DEAD (Asp-Glu-Ala-Asp) box polypeptide 18	NM_006773	0.0261002	-1.2827
11741213_a_at	SSU72	SSU72 RNA polymerase II CTD phosphatase homolog (S. cerevisiae)	NM_014188	0.0260389	-1.28245
11731595_x_at	STAM2	signal transducing adaptor molecule (SH3 domain and ITAM motif) 2	NM_005843	0.04855	-1.28236
11730546_x_at	EFCAB11	EF-hand calcium binding domain 11	NM_145231	0.036939	-1.28204
11732360_a_at	CTPS2	CTP synthase 2	NM_001144002 /// NM_019857 /// NM_175859	0.0167505	-1.28198
11730253_a_at	AHCTF1	AT hook containing transcription factor 1	NM_015446	0.0467644	-1.28196
11725634_at	MRPS25	mitochondrial ribosomal protein S25	NM_022497	0.0142491	-1.28194
11745183_a_at	NAA15	N(alpha)-acetyltransferase 15, NatA auxiliary subunit	NM_057175	0.0329862	-1.28191
11742073_a_at	ENSA	endosulfine alpha	NM_004436 /// NM_207042 /// NM_207043 /// NM_207044 /// NM_207045 /// NM_207046 /// NM_	0.0208345	-1.28116
11742761_x_at	GORASP2	golgi reassembly stacking protein 2, 55kDa	NM_001201428 /// NM_015530	0.0498748	-1.28116
11717422_s_at	LOC101060541 /// RBM8A	RNA-binding protein 8A-like /// RNA binding motif protein 8A	NM_005105 /// XM_003960177 /// XM_003960178	0.0494623	-1.28104
11716083_a_at	AHSA1	AHA1, activator of heat shock 90kDa protein ATPase homolog 1 (yeast)	NM_012111	0.0367685	-1.28085
11722951_a_at	GAL3ST1	galactose-3-O-sulfotransferase 1	NM_004861	0.0113797	-1.28081
11750996_a_at	ZNF577	zinc finger protein 577	NM_001135590 /// NM_032679 /// NR_024181	0.00744054	-1.28076
11748959_a_at	ZNF559	zinc finger protein 559	NM_001202406 /// NM_001202407 /// NM_001202408 /// NM_001202409 /// NM_001202410 /// NM	0.0371695	-1.28011
11748313_a_at	MTFR1	mitochondrial fission regulator 1	NM_001145838 /// NM_001145839 /// NM_014637	0.0167983	-1.27993
11719452_s_at	SLC30A9	solute carrier family 30 (zinc transporter), member 9	NM_006345	0.0288612	-1.27978
11721028_at	MLYCD	malonyl-CoA decarboxylase	NM_012213	0.0389487	-1.27966
11764249_a_at	AC010967.2 /// OTTHUMG00000152413	NULL /// NULL	---	0.000397995	-1.27945
11753281_x_at	RIC3	resistance to inhibitors of cholinesterase 3 homolog (C. elegans)	NM_001135109 /// NM_001206671 /// NM_001206672 /// NM_024557 /// NR_045405	0.0124262	-1.27914
11752369_a_at	IMPDH2	IMP (inosine 5'-monophosphate) dehydrogenase 2	NM_000884	0.00715533	-1.27827
11748672_x_at	POLR1E	polymerase (RNA) I polypeptide E, 53kDa	NM_022490	0.0387505	-1.27811
11716221_at	EIF2S1	eukaryotic translation initiation factor 2, subunit 1 alpha, 35kDa	NM_004094	0.00188605	-1.27807
11745449_x_at	ZNF121	zinc finger protein 121	NM_001008727	0.000422316	-1.27803
11732174_a_at	FANCF	Fanconi anemia, complementation group F	NM_022725	0.0199268	-1.27737
11760374_at	CYP19A1	cytochrome P450, family 19, subfamily A, polypeptide 1	NM_000103 /// NM_031226	0.0122062	-1.27723
11740622_a_at	GPR115	G protein-coupled receptor 115	NM_153838	0.00289191	-1.27695
11734670_at	KPNA1	karyopherin alpha 1 (importin alpha 5)	NM_002264 /// NR_026698	0.00739984	-1.2768
11729502_at	ASCC3	activating signal cointegrator 1 complex subunit 3	NM_006828 /// NM_022091	0.0403191	-1.27671
11715335_at	OR6P1	olfactory receptor, family 6, subfamily P, member 1	NM_001160325	0.0231833	-1.27668
11723269_at	KPNA6	karyopherin alpha 6 (importin alpha 7)	NM_012316	0.0335804	-1.27653
11756320_a_at	NUDT13	nudix (nucleoside diphosphate linked moiety X)-type motif 13	NM_015901	0.0453698	-1.27625
11734070_x_at	SSR3	signal sequence receptor, gamma (translocon-associated protein gamma)	NM_007107	0.0374817	-1.2762
11746405_at	CCDC177	coiled-coil domain containing 177	NM_001271507 /// NM_020181 /// NR_024630	0.0184115	-1.27591
11725892_a_at	PLEKHH1	pleckstrin homology domain containing, family H (with MyTH4 domain) member 1	NM_020715	0.0481063	-1.27572
11760057_at	MICAL3	microtubule associated monooxygenase, calponin and LIM domain containing 3	NM_001122731 /// NM_001136004 /// NM_015241	0.0224188	-1.27561
11758870_x_at	GOSR2	golgi SNAP receptor complex member 2	NM_001012511 /// NM_004287 /// NM_054022	0.0346267	-1.27558
11737268_s_at	RHCE /// RHD	Rh blood group, CcEe antigens /// Rh blood group, D antigen	NM_001127691 /// NM_016124 /// NM_016225 /// NM_020485 /// NM_138616 /// NM_138617 ///	0.033218	-1.27553
11754136_x_at	BET1	Bet1 golgi vesicular membrane trafficking protein	NM_005868	0.0183627	-1.27551
11754945_x_at	TKT	transketolase	NM_001064 /// NM_001135055 /// NM_001135056 /// NM_001258028 /// NR_047579 /// NR_04758	0.0177471	-1.27542
11737433_x_at	WTH3DI	RAB6C-like	NM_001077637	0.00282727	-1.27495
11727368_x_at	MED29	mediator complex subunit 29	NM_017592	0.0019198	-1.27435
11733787_at	HSDL1	hydroxysteroid dehydrogenase like 1	NM_001146051 /// NM_031463	0.0481515	-1.27426
11739594_a_at	RBM12	RNA binding motif protein 12	NM_001198838 /// NM_001198840 /// NM_006047 /// NM_152838	0.014906	-1.27408
11757395_s_at	MCM3AP	minichromosome maintenance complex component 3 associated protein	NM_003906	0.00214834	-1.27407
11751676_x_at	AK2	adenylate kinase 2	NM_001199199 /// NM_001625 /// NM_013411 /// NR_037591 /// NR_037592	0.0210591	-1.27394
11726722_at	WDFY2	WD repeat and FYVE domain containing 2	NM_052950	0.00697777	-1.27349
11734283_at	PDILT	protein disulfide isomerase-like, testis expressed	NM_174924	0.0475876	-1.27343
11726334_s_at	CRLS1	cardiolipin synthase 1	NM_001127458 /// NM_019095	0.0198779	-1.27327
11720371_at	RTCA	RNA 3'-terminal phosphate cyclase	NM_001130841 /// NM_003729	0.0414084	-1.27313
11716278_s_at	CBX5	chromobox homolog 5	NM_001127321 /// NM_001127322 /// NM_012117	0.00283759	-1.27291
11730770_at	NAPG	N-ethylmaleimide-sensitive factor attachment protein, gamma	NM_003826	0.0499965	-1.27288
11729132_a_at	PSME3	proteasome (prosome, macropain) activator subunit 3 (PA28 gamma; Ki)	NM_001267045 /// NM_005789 /// NM_176863 /// NR_049772	0.0162958	-1.27279
11753643_x_at	MED16	mediator complex subunit 16	NM_005481	0.0454231	-1.27251
11758594_s_at	CSTF2T	cleavage stimulation factor, 3' pre-RNA, subunit 2, 64kDa, tau variant	NM_015235	0.0362422	-1.27228
11737053_s_at	HSPD1	heat shock 60kDa protein 1 (chaperonin)	NM_002156 /// NM_199440	0.0251695	-1.27215
11725616_at	PPP1CB	protein phosphatase 1, catalytic subunit, beta isozyme	NM_002709 /// NM_206876 /// NM_206877	0.0180226	-1.27213
11735720_s_at	ARMCX5	armadillo repeat containing, X-linked 5	NM_001168478 /// NM_001168479 /// NM_001168480 /// NM_001168482 /// NM_001168485 /// NM	0.0453582	-1.27196
11739188_a_at	BAG5	BCL2-associated athanogene 5	NM_001015048 /// NM_001015049 /// NM_004873	0.0396851	-1.27185
11718374_at	WDR5	WD repeat domain 5	NM_017588 /// NM_052821	0.00327907	-1.27182
11760226_a_at	ANKRD42	ankyrin repeat domain 42	NM_182603	0.0450581	-1.27179
11715894_x_at	NGRN	neugrin, neurite outgrowth associated	NM_001033088 /// NM_016645 /// NR_028052	0.045262	-1.2715
11744699_a_at	TDP1	tyrosyl-DNA phosphodiesterase 1	NM_001008744 /// NM_018319	0.00817881	-1.27141
11741275_a_at	TMEM144	transmembrane protein 144	NM_018342	0.00783927	-1.27138
11754722_s_at	LOC285540 /// PI4K2B	uncharacterized LOC285540 /// phosphatidylinositol 4-kinase type 2 beta	NM_018323 /// NR_037934	0.0289251	-1.27113
11724234_at	HGSNAT	heparan-alpha-glucosaminide N-acetyltransferase	NM_152419	0.00552044	-1.27101
11734707_at	SMIM15	small integral membrane protein 15	NM_001048249	0.000348908	-1.27096
11745363_at	LOC151121	uncharacterized LOC151121	NM_001033657 /// XR_109891 /// XR_112384 /// XR_171331	0.0147115	-1.27088
11722221_at	BFSP2	beaded filament structural protein 2, phakinin	NM_003571	0.0119803	-1.27015
11716564_a_at	SDCCAG3	serologically defined colon cancer antigen 3	NM_001039707 /// NM_001039708 /// NM_006643	0.00231244	-1.27009
11746022_s_at	TDGF1 /// TDGF1P3	teratocarcinoma-derived growth factor 1 /// teratocarcinoma-derived growth factor 1 pse	NM_001174136 /// NM_003212 /// NR_002718	0.0323325	-1.26988
11719733_a_at	SENP3	SUMO1/sentrin/SMT3 specific peptidase 3	NM_015670	0.0383595	-1.26964
11715396_s_at	BLOC1S5-TXNDC5 /// TXNDC5	BLOC1S5-TXNDC5 readthrough (NMD candidate) /// thioredoxin domain containing 5 (endopla	NM_001145549 /// NM_022085 /// NM_030810 /// NR_037616	0.0442577	-1.26943
11758811_x_at	HNRNPA1	heterogeneous nuclear ribonucleoprotein A1	NM_002136 /// NM_031157	0.0443729	-1.26922
11722713_a_at	XPA	xeroderma pigmentosum, complementation group A	NM_000380 /// NR_027302	0.0335714	-1.2687
11746678_a_at	RBM11	RNA binding motif protein 11	NM_144770	0.0493057	-1.26868
11735811_a_at	FFAR4	free fatty acid receptor 4	NM_001195755 /// NM_181745	0.0270472	-1.26839
11737534_s_at	CIDEB	cell death-inducing DFFA-like effector b	NM_014430	0.00195036	-1.26801
11740924_x_at	IMPDH2	IMP (inosine 5'-monophosphate) dehydrogenase 2	NM_000884	0.00228368	-1.26772
11720775_s_at	RNF8	ring finger protein 8, E3 ubiquitin protein ligase	NM_003958 /// NM_183078 /// NR_046399	0.0462004	-1.26741
11746511_s_at	SEPHS1	selenophosphate synthetase 1	NM_001195602 /// NM_001195604 /// NM_012247	0.0404476	-1.26741
11736185_at	DDX51	DEAD (Asp-Glu-Ala-Asp) box polypeptide 51	NM_175066	0.00717533	-1.26716
11761081_at	PEF1	penta-EF-hand domain containing 1	NM_012392 /// NR_033686 /// NR_033688	0.00193869	-1.26686
11736535_s_at	NELL1	NEL-like 1 (chicken)	NM_006157 /// NM_201551	0.000386289	-1.26682
11723969_x_at	PPCS	phosphopantothenoylcysteine synthetase	NM_001077447 /// NM_024664	0.0242283	-1.26653
11720480_x_at	BCCIP	BRCA2 and CDKN1A interacting protein	NM_016567 /// NM_078468 /// NM_078469	0.0102358	-1.266
11753977_a_at	YDJC	YdjC homolog (bacterial)	NM_001017964 /// NM_001017965	0.0181714	-1.26574
11744483_x_at	POC1B	POC1 centriolar protein homolog B (Chlamydomonas)	NM_001199777 /// NM_172240 /// NR_037659 /// NR_037660	0.0397293	-1.2657
11756132_a_at	DHX16	DEAH (Asp-Glu-Ala-His) box polypeptide 16	NM_001164239 /// NM_003587	0.0240015	-1.2647
11756904_a_at	STAB2	stabilin 2	NM_017564	0.0216567	-1.26449
11733079_a_at	POT1	protection of telomeres 1	NM_001042594 /// NM_015450 /// NR_003102 /// NR_003103 /// NR_003104	0.0187546	-1.26425
11762028_at	ARHGAP29	Rho GTPase activating protein 29	NM_004815	0.0102182	-1.26397
11746769_a_at	RWDD4	RWD domain containing 4	NM_152682	0.0360093	-1.26351
11757358_s_at	SCOC	short coiled-coil protein	NM_001153446 /// NM_001153484 /// NM_001153552 /// NM_001153585 /// NM_001153635 /// NM	0.0430118	-1.26327
11742760_a_at	GORASP2	golgi reassembly stacking protein 2, 55kDa	NM_001201428 /// NM_015530	0.0294179	-1.26314
11763344_s_at	FAM204A	family with sequence similarity 204, member A	NM_001134672 /// NM_022063	0.0319026	-1.263
11715742_s_at	RCC2	regulator of chromosome condensation 2	NM_001136204 /// NM_018715	0.0367901	-1.26274
11761267_at	DLG2	discs, large homolog 2 (Drosophila)	NM_001142699 /// NM_001142700 /// NM_001142702 /// NM_001206769 /// NM_001364	0.0252198	-1.26268
11720797_a_at	TIMM9	translocase of inner mitochondrial membrane 9 homolog (yeast)	NM_012460	0.0242552	-1.26237
11762375_a_at	FCRL5	Fc receptor-like 5	NM_001195388 /// NM_031281	0.0349551	-1.26224
11717943_s_at	EIF2B1	eukaryotic translation initiation factor 2B, subunit 1 alpha, 26kDa	NM_001414	0.0244157	-1.262
11715952_a_at	MBTPS1	membrane-bound transcription factor peptidase, site 1	NM_003791 /// NM_201268	0.0304078	-1.26147
11750848_a_at	TOMM70A	translocase of outer mitochondrial membrane 70 homolog A (S. cerevisiae)	NM_014820	0.0152078	-1.26146
11724615_at	LIMK1	LIM domain kinase 1	NM_001204426 /// NM_002314 /// NM_016735	0.0381842	-1.26137
11747151_a_at	GORASP2	golgi reassembly stacking protein 2, 55kDa	NM_001201428 /// NM_015530	0.0437215	-1.2611
11732840_a_at	ERC2	ELKS/RAB6-interacting/CAST family member 2	NM_015576	0.0371891	-1.261
200040_PM_at	KHDRBS1	KH domain containing, RNA binding, signal transduction associated 1	NM_001271878 /// NM_006559 /// NR_073498 /// NR_073499	0.0239608	-1.26052
11747504_a_at	ZNF510	zinc finger protein 510	NM_014930	0.0371884	-1.26042
11735327_at	LMX1B	LIM homeobox transcription factor 1, beta	NM_001174146 /// NM_001174147 /// NM_002316	0.0410428	-1.26024
11729640_at	C12orf43	chromosome 12 open reading frame 43	NM_022895	0.0403212	-1.2596
11723270_x_at	KPNA6	karyopherin alpha 6 (importin alpha 7)	NM_012316	0.024568	-1.25958
11753351_a_at	SHISA6	shisa homolog 6 (Xenopus laevis)	NM_001173461 /// NM_001173462 /// NM_175903 /// NM_207386	0.0105519	-1.25958
11754805_a_at	KIAA0146 /// LOC100996383	KIAA0146 /// uncharacterized LOC100996383	NM_001080394 /// XM_003846427	0.0308243	-1.25885
11715736_s_at	CASC3	cancer susceptibility candidate 3	NM_007359	0.0458238	-1.25876
11763244_at	CD59	CD59 molecule, complement regulatory protein	NM_000611 /// NM_001127223 /// NM_001127225 /// NM_001127226 /// NM_001127227 /// NM_20	0.0150824	-1.25851
11733437_at	SYCP2L	synaptonemal complex protein 2-like	NM_001040274 /// NM_194299	0.02529	-1.25851
11736083_x_at	GTSE1	G-2 and S-phase expressed 1	NM_016426	0.0400027	-1.25828
11756928_x_at	TBCD	tubulin folding cofactor D	NM_001033052 /// NM_005993	0.0466696	-1.25821
11721524_s_at	ZNF706	zinc finger protein 706	NM_001042510 /// NM_001267708 /// NM_001267709 /// NM_016096	0.0382536	-1.2581
11727050_a_at	PPP6C	protein phosphatase 6, catalytic subunit	NM_001123355 /// NM_001123369 /// NM_002721	0.0362183	-1.25793
11726241_at	RYR3	ryanodine receptor 3	NM_001036 /// NM_001243996	0.0455892	-1.25772
11730497_a_at	ZNF239	zinc finger protein 239	NM_001099282 /// NM_001099283 /// NM_001099284 /// NM_005674	0.0487231	-1.2577
11726885_s_at	C15orf41	chromosome 15 open reading frame 41	NM_001130010 /// NM_032499	0.0324847	-1.25757
11747310_a_at	WBP11	WW domain binding protein 11	NM_016312	0.011986	-1.25689
11728676_at	MED14	mediator complex subunit 14	NM_004229	0.0290056	-1.25664
11761056_at	TPD52	tumor protein D52	NM_001025252 /// NM_001025253 /// NM_005079	0.0471139	-1.25652
11724920_a_at	EFCAB7	EF-hand calcium binding domain 7	NM_032437	0.00755368	-1.25606
11717310_a_at	GNL3 /// SNORD19B	guanine nucleotide binding protein-like 3 (nucleolar) /// small nucleolar RNA, C/D box	NM_014366 /// NM_206825 /// NM_206826 /// NR_003687	0.00773908	-1.25591
11729190_a_at	MAX	MYC associated factor X	NM_001271068 /// NM_001271069 /// NM_002382 /// NM_145112 /// NM_145113 /// NM_145114 /	0.0206956	-1.2559
11761166_at	ZNF283	zinc finger protein 283	NM_181845	0.0317123	-1.25531
11730545_a_at	EFCAB11	EF-hand calcium binding domain 11	NM_145231	0.00941436	-1.25525
11751865_a_at	PLA2G1B	phospholipase A2, group IB (pancreas)	NM_000928	0.0425151	-1.25483
11727861_at	TIMM8A	translocase of inner mitochondrial membrane 8 homolog A (yeast)	NM_001145951 /// NM_004085 /// NM_032696	0.0209881	-1.25467
11728649_s_at	NUCKS1	nuclear casein kinase and cyclin-dependent kinase substrate 1	NM_022731	0.0363014	-1.25458
11717839_a_at	PDCD6	programmed cell death 6	NM_001267556 /// NM_001267557 /// NM_001267558 /// NM_001267559 /// NM_013232 /// NR_07	0.00622884	-1.25447
11726620_at	ANAPC7	anaphase promoting complex subunit 7	NM_001137664 /// NM_016238	0.0446233	-1.25367
11720035_s_at	CASP2	caspase 2, apoptosis-related cysteine peptidase	NM_001224 /// NM_032982 /// NM_032983	0.00836	-1.25338
11733210_x_at	BRCC3	BRCA1/BRCA2-containing complex, subunit 3	NM_001018055 /// NM_001242640 /// NM_024332	0.0281741	-1.25321
11756145_s_at	SLC25A15	solute carrier family 25 (mitochondrial carrier; ornithine transporter) member 15	NM_014252	0.0171447	-1.25289
11740123_x_at	ZNF419	zinc finger protein 419	NM_001098491 /// NM_001098492 /// NM_001098493 /// NM_001098494 /// NM_001098495 /// NM	0.0371509	-1.25289
11722459_a_at	ZNF768	zinc finger protein 768	NM_024671	0.0304834	-1.25284
11724225_a_at	GGCT	gamma-glutamylcyclotransferase	NM_001199815 /// NM_001199816 /// NM_001199817 /// NM_024051 /// NR_037669	0.0140827	-1.25261
11728982_at	C8orf48	chromosome 8 open reading frame 48	NM_001007090	0.011558	-1.25242
11729244_a_at	DDX18	DEAD (Asp-Glu-Ala-Asp) box polypeptide 18	NM_006773	0.0202508	-1.25229
11750557_x_at	ZNF271	zinc finger protein 271	NM_006629 /// NR_024565 /// NR_024566	0.0216684	-1.25217
11721549_a_at	LOC101060460 /// POLR3C	DNA-directed RNA polymerase III subunit RPC3-like /// polymerase (RNA) III (DNA directe	NM_006468 /// XM_003960160 /// XM_003960161 /// XM_003960162 /// XM_003960163	0.0215721	-1.25187
11753531_s_at	ZNF428	zinc finger protein 428	NM_182498	0.0358779	-1.25162
11757427_x_at	IMPDH2	IMP (inosine 5'-monophosphate) dehydrogenase 2	NM_000884	0.0115366	-1.25158
11727176_a_at	ENTPD5	ectonucleoside triphosphate diphosphohydrolase 5	NM_001249	0.0021614	-1.25135
11727200_s_at	ZRANB2	zinc finger, RAN-binding domain containing 2	NM_005455 /// NM_203350	0.026875	-1.25118
11756771_x_at	SPTY2D1	SPT2, Suppressor of Ty, domain containing 1 (S. cerevisiae)	NM_194285	0.041835	-1.25111
11757799_s_at	VAMP7	vesicle-associated membrane protein 7	NM_001145149 /// NM_001185183 /// NM_005638 /// NR_033714 /// NR_033715	0.0293037	-1.25107
11721194_a_at	RRP1B	ribosomal RNA processing 1 homolog B (S. cerevisiae)	NM_015056	0.0252884	-1.25095
11761642_a_at	TPM1	tropomyosin 1 (alpha)	NM_000366 /// NM_001018004 /// NM_001018005 /// NM_001018006 /// NM_001018007 /// NM_00	0.0223144	-1.25069
11743660_x_at	SNRNP27	small nuclear ribonucleoprotein 27kDa (U4/U6.U5)	NM_006857 /// NR_037862	0.039329	-1.25046
11749759_a_at	SCN3A	sodium channel, voltage-gated, type III, alpha subunit	NM_001081676 /// NM_001081677 /// NM_006922	0.0367259	-1.25036
11743021_a_at	ZNF195	zinc finger protein 195	NM_001130519 /// NM_001130520 /// NM_001242841 /// NM_001242842 /// NM_001242843 /// NM	0.014024	-1.25034
11744423_a_at	IMPDH2	IMP (inosine 5'-monophosphate) dehydrogenase 2	NM_000884	0.00616957	-1.25024
11752183_s_at	DNAJA3	DnaJ (Hsp40) homolog, subfamily A, member 3	NM_001135110 /// NM_005147	0.0184332	-1.25023
11734991_a_at	WNT3A	wingless-type MMTV integration site family, member 3A	NM_033131	0.036678	-1.25015
11716258_at	RHEB	Ras homolog enriched in brain	NM_005614	0.0299474	-1.24976
11744113_s_at	COQ5	coenzyme Q5 homolog, methyltransferase (S. cerevisiae)	NM_032314	0.027699	-1.24823
11716625_a_at	ANAPC13	anaphase promoting complex subunit 13	NM_001242374 /// NM_001242375 /// NM_015391	0.0264092	-1.24817
11741488_a_at	EFCAB2	EF-hand calcium binding domain 2	NM_001143943 /// NM_032328 /// NR_026586 /// NR_026587 /// NR_026588	0.00930658	-1.24807
11739430_x_at	FCF1 /// MAPK1IP1L	FCF1 rRNA-processing protein /// mitogen-activated protein kinase 1 interacting protein	NM_015962 /// NM_144578	0.0428349	-1.24806
11759673_s_at	DBF4B	DBF4 homolog B (S. cerevisiae)	NM_025104 /// NM_145663 /// NR_036623	0.0230107	-1.248
11735995_a_at	USP14	ubiquitin specific peptidase 14 (tRNA-guanine transglycosylase)	NM_001037334 /// NM_005151	0.039791	-1.24788
11739758_a_at	KBTBD3	kelch repeat and BTB (POZ) domain containing 3	NM_152433 /// NM_198439	0.0319148	-1.24782
11717394_at	ARIH2	ariadne homolog 2 (Drosophila)	NM_006321	0.00714024	-1.24764
11757693_s_at	LOC101060431 /// PIAS3	E3 SUMO-protein ligase PIAS3-like /// protein inhibitor of activated STAT, 3	NM_006099 /// XM_003960153 /// XM_003960154 /// XM_003960155 /// XM_003960156 /// XM_00	0.0288207	-1.24741
11738488_a_at	GPR148	G protein-coupled receptor 148	NM_207364	0.0341335	-1.24735
11755538_s_at	RPAP1	RNA polymerase II associated protein 1	NM_015540	0.044156	-1.24735
11718422_s_at	CCNB1IP1	cyclin B1 interacting protein 1, E3 ubiquitin protein ligase	NM_021178 /// NM_182849 /// NM_182851 /// NM_182852	0.0377165	-1.24697
11762263_at	FGD2	FYVE, RhoGEF and PH domain containing 2	NM_173558	0.0340148	-1.24648
11743299_at	SRP72	signal recognition particle 72kDa	NM_001267722 /// NM_006947	0.0125827	-1.24623
11733976_at	HAUS5	HAUS augmin-like complex, subunit 5	NM_015302	0.0135647	-1.24621
11721264_a_at	GRIA2	glutamate receptor, ionotropic, AMPA 2	NM_000826 /// NM_001083619 /// NM_001083620	0.0244191	-1.24616
11725208_at	LETM1	leucine zipper-EF-hand containing transmembrane protein 1	NM_012318	0.000731666	-1.24604
11715530_a_at	CCT6A	chaperonin containing TCP1, subunit 6A (zeta 1)	NM_001009186 /// NM_001762	0.0291571	-1.246
11741572_a_at	RGS4	regulator of G-protein signaling 4	NM_001102445 /// NM_001113380 /// NM_001113381 /// NM_005613	0.000453245	-1.24592
11723894_a_at	TEP1	telomerase-associated protein 1	NM_007110	0.0493083	-1.24579
11716874_x_at	WDR46	WD repeat domain 46	NM_001164267 /// NM_005452	0.0128211	-1.24578
11764164_at	---	---	---	0.0333923	-1.24527
11738283_at	WFDC9	WAP four-disulfide core domain 9	NM_147198	0.0290214	-1.24497
11735688_a_at	C21orf59	chromosome 21 open reading frame 59	NM_017835 /// NM_021254 /// NR_036552	0.00691373	-1.24482
11717948_at	COA5	cytochrome c oxidase assembly factor 5	NM_001008215	0.00707524	-1.24481
11756321_x_at	USP21	ubiquitin specific peptidase 21	NM_001014443 /// NM_012475	0.0193039	-1.24465
11733708_a_at	CADPS	Ca++-dependent secretion activator	NM_003716 /// NM_183393 /// NM_183394	0.0250281	-1.24414
11731860_x_at	ZNF720	zinc finger protein 720	NM_001004300 /// NM_001130913	0.0272614	-1.2439
11719008_a_at	PAPOLA	poly(A) polymerase alpha	NM_001252006 /// NM_001252007 /// NM_032632	0.00270277	-1.2436
11717267_x_at	CAMK2G	calcium/calmodulin-dependent protein kinase II gamma	NM_001204492 /// NM_001222 /// NM_172169 /// NM_172170 /// NM_172171 /// NM_172172 ///	0.0367031	-1.24353
11757679_s_at	SMAD5	SMAD family member 5	NM_001001419 /// NM_001001420 /// NM_005903	0.0356864	-1.24338
11760329_at	RCBTB1	regulator of chromosome condensation (RCC1) and BTB (POZ) domain containing protein 1	NM_018191	0.00094773	-1.24333
11743735_a_at	CCNK	cyclin K	NM_001099402 /// NM_003858	0.0384217	-1.24312
11716507_at	CUL3	cullin 3	NM_001257197 /// NM_001257198 /// NM_003590	0.039604	-1.24303
11727155_a_at	TRIOBP	TRIO and F-actin binding protein	NM_001039141 /// NM_007032 /// NM_138632	0.0194951	-1.24139
11742098_a_at	SEC61A2	Sec61 alpha 2 subunit (S. cerevisiae)	NM_001142627 /// NM_001142628 /// NM_018144 /// NR_024576 /// NR_024577	0.00516546	-1.24138
11716475_a_at	STRAP	serine/threonine kinase receptor associated protein	NM_007178	0.0452403	-1.24119
11739660_x_at	PPCS	phosphopantothenoylcysteine synthetase	NM_001077447 /// NM_024664	0.043338	-1.24112
11721766_at	ADRBK2	adrenergic, beta, receptor kinase 2	NM_005160	0.0199053	-1.2407
11756554_x_at	PSMC5	proteasome (prosome, macropain) 26S subunit, ATPase, 5	NM_001199163 /// NM_002805	0.0421651	-1.24045
11757668_s_at	SERF1A /// SERF1B	small EDRK-rich factor 1A (telomeric) /// small EDRK-rich factor 1B (centromeric)	NM_001178087 /// NM_021967 /// NM_022968 /// NM_022978	0.041326	-1.24037
11716239_s_at	RAB6A /// RAB6C /// WTH3DI	RAB6A, member RAS oncogene family /// RAB6C, member RAS oncogene family /// RAB6C-like	NM_001077637 /// NM_001243718 /// NM_001243719 /// NM_002869 /// NM_032144 /// NM_19889	0.00948717	-1.24027
11754544_s_at	LOC100996904 /// ZDHHC11 /// ZDHHC11B	uncharacterized LOC100996904 /// zinc finger, DHHC-type containing 11 /// zinc finger,	NM_024786 /// XM_003118532 /// XM_003403780 /// XR_158789 /// XR_159438 /// XR_171501	0.00239407	-1.24021
11716972_s_at	NSF	N-ethylmaleimide-sensitive factor	NM_006178 /// NR_040116	0.0379851	-1.24018
11763346_at	LOC150568	uncharacterized LOC150568	NR_015399	0.0268677	-1.23918
11730262_a_at	TBCD	tubulin folding cofactor D	NM_001033052 /// NM_005993	0.0311666	-1.23916
11736986_x_at	NUBPL	nucleotide binding protein-like	NM_001201573 /// NM_001201574 /// NM_025152	0.0441399	-1.23855
11719507_a_at	CSRP2BP	CSRP2 binding protein	NM_020536 /// NM_177926 /// NR_028402	0.0191718	-1.23853
11721779_a_at	ACBD5	acyl-CoA binding domain containing 5	NM_001042473 /// NM_001271512 /// NM_145698 /// NR_024150 /// NR_073195 /// NR_073196 /	0.0272411	-1.23835
11723649_x_at	CIAO1	cytosolic iron-sulfur protein assembly 1	NM_004804	0.0490916	-1.23766
11718375_x_at	WDR5	WD repeat domain 5	NM_017588 /// NM_052821	0.0208414	-1.23761
11743703_a_at	THUMPD3	THUMP domain containing 3	NM_001114092 /// NM_015453	0.0302209	-1.23755
11757881_s_at	PRKACA	protein kinase, cAMP-dependent, catalytic, alpha	NM_002730 /// NM_207518	0.0467723	-1.23702
11724764_s_at	TFCP2	transcription factor CP2	NM_001173452 /// NM_001173453 /// NM_005653	0.0304859	-1.23676
11744698_x_at	TPRG1L	tumor protein p63 regulated 1-like	NM_182752	0.00584645	-1.23671
11743585_a_at	DENR	density-regulated protein	NM_003677	0.0120132	-1.2367
11715940_s_at	KHDRBS1	KH domain containing, RNA binding, signal transduction associated 1	NM_001271878 /// NM_006559 /// NR_073498 /// NR_073499	0.0227946	-1.23663
11743574_x_at	TMEM184C	transmembrane protein 184C	NM_018241	0.0159056	-1.23612
11736408_at	XYLB	xylulokinase homolog (H. influenzae)	NM_005108	0.0429188	-1.23605
11757454_s_at	CREBL2	cAMP responsive element binding protein-like 2	NM_001310	0.0460092	-1.23595
11718938_s_at	WDYHV1	WDYHV motif containing 1	NM_018024	0.0496538	-1.2359
11735429_x_at	RNF135	ring finger protein 135	NM_001184992 /// NM_032322 /// NM_197939	0.03634	-1.23589
11757465_s_at	GBAS	glioblastoma amplified sequence	NM_001202469 /// NM_001483	0.022564	-1.23583
11759181_at	ITSN1	intersectin 1 (SH3 domain protein)	NM_001001132 /// NM_003024	0.0137603	-1.23575
11733683_a_at	FAM221B	family with sequence similarity 221, member B	NM_001012446 /// NR_052026	0.0147059	-1.23525
11744427_a_at	SYAP1	synapse associated protein 1	NM_032796 /// NR_033181	0.0135864	-1.23454
11745805_a_at	AMMECR1L	AMMECR1-like	NM_001199140 /// NM_031445	0.0131941	-1.23422
11715575_x_at	PPM1G	protein phosphatase, Mg2+/Mn2+ dependent, 1G	NM_177983	0.0304195	-1.23398
11740277_at	ACOT12	acyl-CoA thioesterase 12	NM_130767	0.00789937	-1.23339
11725270_at	SLC12A3	solute carrier family 12 (sodium/chloride transporters), member 3	NM_000339 /// NM_001126107 /// NM_001126108	0.0287349	-1.23319
11717664_s_at	KLHL12	kelch-like family member 12	NM_021633	0.0486287	-1.23305
11754690_a_at	HUWE1	HECT, UBA and WWE domain containing 1, E3 ubiquitin protein ligase	NM_031407	0.0386243	-1.23304
11724861_at	THNSL1	threonine synthase-like 1 (S. cerevisiae)	NM_024838	0.0380098	-1.23293
11737692_a_at	PLEKHG4	pleckstrin homology domain containing, family G (with RhoGef domain) member 4	NM_001129727 /// NM_001129728 /// NM_001129729 /// NM_001129731 /// NM_015432	0.0485751	-1.23288
11738267_at	C7orf33	chromosome 7 open reading frame 33	NM_145304	0.0168682	-1.23243
11719940_a_at	DSCR3	Down syndrome critical region gene 3	NM_006052	0.0126669	-1.23171
11762124_x_at	GLS2	glutaminase 2 (liver, mitochondrial)	NM_013267 /// NM_138566	0.0166494	-1.2312
11754401_a_at	SHE	Src homology 2 domain containing E	NM_001010846	0.00881496	-1.23097
11723690_at	CREBL2	cAMP responsive element binding protein-like 2	NM_001310	0.026341	-1.2308
11731427_at	CYP3A4	cytochrome P450, family 3, subfamily A, polypeptide 4	NM_001202855 /// NM_001202856 /// NM_001202857 /// NM_017460	0.0051632	-1.23075
11732193_a_at	MLF1	myeloid leukemia factor 1	NM_001130156 /// NM_001130157 /// NM_001195432 /// NM_001195433 /// NM_001195434 /// NM	0.0294355	-1.23063
11757531_x_at	HSPD1	heat shock 60kDa protein 1 (chaperonin)	NM_002156 /// NM_199440	0.0121228	-1.2306
11751292_a_at	PIAS2	protein inhibitor of activated STAT, 2	NM_004671 /// NM_173206	0.0204535	-1.23054
11721448_a_at	ETF1	eukaryotic translation termination factor 1	NM_004730 /// NR_045992 /// NR_045994	0.0347252	-1.23051
11744055_a_at	METTL1	methyltransferase like 1	NM_005371 /// NM_023032 /// NM_023033	0.0261635	-1.23048
11745788_a_at	MUC12	mucin 12, cell surface associated	NM_001164462	0.0197105	-1.23044
11743504_at	BCCIP	BRCA2 and CDKN1A interacting protein	NM_016567 /// NM_078468 /// NM_078469	0.0230222	-1.23034
11752370_x_at	IMPDH2	IMP (inosine 5'-monophosphate) dehydrogenase 2	NM_000884	0.0103483	-1.23018
11761320_at	BEST1	bestrophin 1	NM_001139443 /// NM_004183	0.0451561	-1.23011
11743229_a_at	PCDHGC4	protocadherin gamma subfamily C, 4	NM_018928 /// NM_032406	0.0404695	-1.22999
11724544_a_at	POLR1A	polymerase (RNA) I polypeptide A, 194kDa	NM_015425	0.00507202	-1.22994
11746504_a_at	ICA1	islet cell autoantigen 1, 69kDa	NM_001136020 /// NM_001276478 /// NM_004968 /// NM_022307 /// NM_022308	0.00927822	-1.22982
11732170_a_at	GRSF1	G-rich RNA sequence binding factor 1	NM_001098477 /// NM_002092	0.00404784	-1.2295
11761290_x_at	CTU2 /// PRKAR2A	cytosolic thiouridylase subunit 2 homolog (S. pombe) /// protein kinase, cAMP-dependent	NM_001012759 /// NM_001012762 /// NM_004157	0.0431827	-1.22948
11725401_a_at	C11orf57	chromosome 11 open reading frame 57	NM_001082969 /// NM_001082970 /// NM_018195 /// NR_103469	0.0207234	-1.22921
11725121_x_at	GATAD1	GATA zinc finger domain containing 1	NM_021167 /// NR_052016	0.0401533	-1.2291
11732995_a_at	RGS4	regulator of G-protein signaling 4	NM_001102445 /// NM_001113380 /// NM_001113381 /// NM_005613	0.0406966	-1.22901
11750183_a_at	SLC25A27	solute carrier family 25, member 27	NM_001204051 /// NM_001204052 /// NM_004277	0.0083849	-1.22898
11733412_a_at	ZC4H2	zinc finger, C4H2 domain containing	NM_001178032 /// NM_001178033 /// NM_001243804 /// NM_018684 /// NR_045044	0.00408214	-1.22857
11758875_at	C17orf51	chromosome 17 open reading frame 51	NM_001113434	0.0480342	-1.22821
11754940_s_at	TSN	translin	NM_001261401 /// NM_004622 /// NR_048556 /// NR_048557 /// NR_048558 /// NR_048559	0.0297579	-1.22817
11755439_x_at	UBAC2	UBA domain containing 2	NM_001144072 /// NM_177967 /// NR_026644	0.00603233	-1.22792
11743719_at	C7orf62	chromosome 7 open reading frame 62	NM_152706	0.00231869	-1.22782
11716730_a_at	ERH	enhancer of rudimentary homolog (Drosophila)	NM_004450	0.027907	-1.22772
11755048_a_at	MED22	mediator complex subunit 22	NM_006752 /// NM_133640 /// NM_181491	0.0129943	-1.22744
11716748_at	AFF1	AF4/FMR2 family, member 1	NM_001166693 /// NM_005935	0.0373038	-1.22741
11731015_at	C2CD4A	C2 calcium-dependent domain containing 4A	NM_207322	0.0425809	-1.22677
11754644_x_at	CNN2	calponin 2	NM_004368 /// NM_201277	0.0137435	-1.2266
11757888_s_at	HEATR2	HEAT repeat containing 2	NM_017802 /// NR_075098	0.0114278	-1.22651
11756680_a_at	APH1B	APH1B gamma secretase subunit	NM_001145646 /// NM_031301	0.0259972	-1.22648
11754377_a_at	ASB13	ankyrin repeat and SOCS box containing 13	NM_024701 /// NR_024581 /// NR_037164	0.037595	-1.22605
11746851_a_at	FAM192A	family with sequence similarity 192, member A	NM_024946	0.034546	-1.22565
11747586_a_at	MCM3AP	minichromosome maintenance complex component 3 associated protein	NM_003906	0.0429435	-1.22535
11756478_a_at	UTP11L	UTP11-like, U3 small nucleolar ribonucleoprotein, (yeast)	NM_016037	0.024183	-1.22533
11741762_x_at	C14orf93	chromosome 14 open reading frame 93	NM_001130706 /// NM_001130708 /// NM_021944	0.01086	-1.22516
11753812_x_at	HMGN1	high mobility group nucleosome binding domain 1	NM_004965	0.0314951	-1.22513
11719294_at	AP3B1	adaptor-related protein complex 3, beta 1 subunit	NM_001271769 /// NM_003664	0.0420022	-1.22433
11755143_a_at	BNC2	basonuclin 2	NM_017637	0.0127122	-1.22423
11739537_a_at	ITPR2	inositol 1,4,5-trisphosphate receptor, type 2	NM_002223	0.0239508	-1.22416
11739197_a_at	PCGF3	polycomb group ring finger 3	NM_006315	0.0107434	-1.22404
11743468_at	DKC1 /// MIR644B /// SNORA56	dyskeratosis congenita 1, dyskerin /// microRNA 644b /// small nucleolar RNA, H/ACA box	NM_001142463 /// NM_001363 /// NR_002984 /// NR_049842	0.0269003	-1.22301
11763458_a_at	LINC00906	long intergenic non-protein coding RNA 906	NR_027318	0.0303346	-1.22273
11744392_a_at	PAPOLA	poly(A) polymerase alpha	NM_001252006 /// NM_001252007 /// NM_032632	0.00196846	-1.22256
11716645_a_at	TTC19	tetratricopeptide repeat domain 19	NM_001271420 /// NM_017775	0.0322734	-1.22247
11748303_x_at	PSMC1	proteasome (prosome, macropain) 26S subunit, ATPase, 1	NM_002802	0.0379462	-1.22228
11718275_x_at	EIF3L	eukaryotic translation initiation factor 3, subunit L	NM_001242923 /// NM_016091	0.0484791	-1.22197
11755056_a_at	ANKRD54	ankyrin repeat domain 54	NM_138797 /// NR_036556	0.0146061	-1.22184
11719044_s_at	ALKBH5	alkB, alkylation repair homolog 5 (E. coli)	NM_017758	0.0406069	-1.2216
11721561_a_at	AHCYL2	adenosylhomocysteinase-like 2	NM_001130720 /// NM_001130722 /// NM_001130723 /// NM_015328	0.0231851	-1.22147
11757509_x_at	RAB6A	RAB6A, member RAS oncogene family	NM_001243718 /// NM_001243719 /// NM_002869 /// NM_198896	0.0106275	-1.22136
11759965_at	ANKDD1A	ankyrin repeat and death domain containing 1A	NM_182703	0.00262132	-1.22115
11764075_at	---	---	---	0.00211242	-1.2201
11721799_s_at	NAA50	N(alpha)-acetyltransferase 50, NatE catalytic subunit	NM_025146	0.0127366	-1.22008
11760879_x_at	RPL7L1	ribosomal protein L7-like 1	NM_198486	0.0370726	-1.22005
11721512_a_at	TIMM21	translocase of inner mitochondrial membrane 21 homolog (yeast)	NM_014177	0.006136	-1.21987
11757484_x_at	MAMDC4	MAM domain containing 4	NM_206920	0.0202745	-1.21973
11747312_x_at	WBP11	WW domain binding protein 11	NM_016312	0.0498914	-1.2196
11762820_at	ARHGAP8 /// PRR5-ARHGAP8	Rho GTPase activating protein 8 /// PRR5-ARHGAP8 readthrough	NM_001017526 /// NM_001198726 /// NM_181334 /// NM_181335	0.0470467	-1.21945
11750909_a_at	SLC16A7	solute carrier family 16, member 7 (monocarboxylic acid transporter 2)	NM_001270622 /// NM_001270623 /// NM_004731 /// NR_073055 /// NR_073056	0.00222932	-1.21944
11716291_s_at	HNRNPA0	heterogeneous nuclear ribonucleoprotein A0	NM_006805	0.0147154	-1.21914
11731074_at	PGGT1B	protein geranylgeranyltransferase type I, beta subunit	NM_005023	0.014247	-1.21904
11717699_a_at	DCAF8	DDB1 and CUL4 associated factor 8	NM_015726 /// NR_028103 /// NR_028104 /// NR_028105 /// NR_028106	0.0120819	-1.21896
11760152_a_at	LOC730098	uncharacterized LOC730098	XR_108937 /// XR_113195 /// XR_171772	0.0440669	-1.21878
11735048_at	PCDHB3	protocadherin beta 3	NM_018937	0.0338024	-1.21873
11734363_at	GDF6	growth differentiation factor 6	NM_001001557	0.0102166	-1.21865
11726052_s_at	FAM35A /// FAM35BP /// FAM35DP	family with sequence similarity 35, member A /// family with sequence similarity 35, me	NM_001098846 /// NM_019054 /// NR_027632 /// NR_027634	0.0051866	-1.21852
11747587_a_at	VWA9	von Willebrand factor A domain containing 9	NM_001136043 /// NM_001207058 /// NM_001207059 /// NM_030800 /// NR_045104 /// NR_04510	0.0243076	-1.21851
11747292_x_at	HMGN1	high mobility group nucleosome binding domain 1	NM_004965	0.0182167	-1.21844
11745254_a_at	LOC101060460 /// POLR3C	DNA-directed RNA polymerase III subunit RPC3-like /// polymerase (RNA) III (DNA directe	NM_006468 /// XM_003960160 /// XM_003960161 /// XM_003960162 /// XM_003960163	0.0499183	-1.21842
11738676_at	OR6K2	olfactory receptor, family 6, subfamily K, member 2	NM_001005279	0.0365112	-1.2178
11741173_at	PADI6	peptidyl arginine deiminase, type VI	NM_207421	0.00569023	-1.21778
11743922_at	NUDT11	nudix (nucleoside diphosphate linked moiety X)-type motif 11	NM_018159	0.0148644	-1.21753
11748102_x_at	RUNX1T1	runt-related transcription factor 1; translocated to, 1 (cyclin D-related)	NM_001198625 /// NM_001198626 /// NM_001198627 /// NM_001198628 /// NM_001198629 /// NM	0.0432906	-1.21746
11729546_at	ZFPM1	zinc finger protein, FOG family member 1	NM_153813	0.0278396	-1.21743
11718867_a_at	FAM192A	family with sequence similarity 192, member A	NM_024946	0.0182804	-1.21691
11748982_a_at	CYP2S1	cytochrome P450, family 2, subfamily S, polypeptide 1	NM_030622	0.0309227	-1.21643
11759139_at	FAM98B	family with sequence similarity 98, member B	NM_001042429 /// NM_173611	0.013966	-1.21638
11763490_a_at	STK35	serine/threonine kinase 35	NM_080836	0.0354281	-1.21631
11730542_x_at	ACAA1	acetyl-CoA acyltransferase 1	NM_001130410 /// NM_001607 /// NR_024024	0.0295638	-1.21607
11720921_s_at	ACAA1	acetyl-CoA acyltransferase 1	NM_001130410 /// NM_001607 /// NR_024024	0.0348309	-1.21599
11761293_at	EIF4E	eukaryotic translation initiation factor 4E	NM_001130678 /// NM_001130679 /// NM_001968	0.0346778	-1.21577
11717934_at	DNAL4	dynein, axonemal, light chain 4	NM_005740	0.0391347	-1.21555
11725815_a_at	SLC30A8	solute carrier family 30 (zinc transporter), member 8	NM_001172811 /// NM_001172813 /// NM_001172814 /// NM_001172815 /// NM_173851	0.0171194	-1.2154
11749296_a_at	GDAP1L1	ganglioside induced differentiation associated protein 1-like 1	NM_001256737 /// NM_001256738 /// NM_001256739 /// NM_001256740 /// NM_024034 /// NR_04	0.014251	-1.21514
11758367_s_at	NACC1	nucleus accumbens associated 1, BEN and BTB (POZ) domain containing	NM_052876	0.0135931	-1.21506
11727394_a_at	COX15	cytochrome c oxidase assembly homolog 15 (yeast)	NM_004376 /// NM_078470	0.0382738	-1.21493
11725089_a_at	TASP1	taspase, threonine aspartase, 1	NM_017714	0.026539	-1.21478
11761666_x_at	TTLL3	tubulin tyrosine ligase-like family, member 3	NM_001025930 /// NM_015644 /// NR_037162	0.0249454	-1.21478
11716530_at	ELAVL1	ELAV (embryonic lethal, abnormal vision, Drosophila)-like 1 (Hu antigen R)	NM_001419	0.0111947	-1.21471
11746366_x_at	EPB41	erythrocyte membrane protein band 4.1 (elliptocytosis 1, RH-linked)	NM_001166005 /// NM_001166006 /// NM_001166007 /// NM_004437 /// NM_203342 /// NM_20334	0.0392089	-1.21462
11725245_a_at	SDK1	sidekick cell adhesion molecule 1	NM_001079653 /// NM_152744	0.0210343	-1.21448
11725614_s_at	PPP1CB	protein phosphatase 1, catalytic subunit, beta isozyme	NM_002709 /// NM_206876 /// NM_206877	0.0363433	-1.21445
11749577_x_at	PAQR6	progestin and adipoQ receptor family member VI	NM_001272104 /// NM_001272105 /// NM_001272106 /// NM_001272107 /// NM_001272108 /// NM	0.0114327	-1.21444
11751362_a_at	C7orf10	chromosome 7 open reading frame 10	NM_001193311 /// NM_001193312 /// NM_001193313 /// NM_024728	0.0431377	-1.21403
11726066_a_at	BUD13	BUD13 homolog (S. cerevisiae)	NM_001159736 /// NM_032725	0.0128729	-1.214
11762929_x_at	FAM66D	family with sequence similarity 66, member D	NR_027425 /// XR_171720	0.0469007	-1.21371
11723921_at	BBS5 /// KLHL41	Bardet-Biedl syndrome 5 /// kelch-like family member 41	NM_006063 /// NM_152384	0.0176726	-1.21319
11762903_at	LAPTM4A	lysosomal protein transmembrane 4 alpha	NM_014713	0.0013355	-1.21302
11732872_a_at	MTRF1	mitochondrial translational release factor 1	NM_004294	0.0314157	-1.21261
11758024_s_at	TTC31	tetratricopeptide repeat domain 31	NM_022492 /// NR_027749	0.00636449	-1.21251
11754598_s_at	DNAJA3	DnaJ (Hsp40) homolog, subfamily A, member 3	NM_001135110 /// NM_005147	0.0371407	-1.21234
11754502_x_at	C21orf59	chromosome 21 open reading frame 59	NM_017835 /// NM_021254 /// NR_036552	0.0246002	-1.21222
11742233_a_at	TMPRSS7	transmembrane protease, serine 7	NM_001042575 /// NR_026734	0.0373047	-1.21207
11723970_at	MAPKAPK5	mitogen-activated protein kinase-activated protein kinase 5	NM_003668 /// NM_139078	0.049308	-1.21185
11744115_a_at	LOC101060545 /// RPIA	ribose-5-phosphate isomerase-like /// ribose 5-phosphate isomerase A	NM_144563 /// XM_003960289	0.0190999	-1.21151
11733183_x_at	ETV1	ets variant 1	NM_001163147 /// NM_001163148 /// NM_001163149 /// NM_001163150 /// NM_001163151 /// NM	0.00596609	-1.21096
11754435_a_at	WRAP73	WD repeat containing, antisense to TP73	NM_017818	0.00348729	-1.21049
11719214_s_at	NOTCH2 /// NOTCH2NL	notch 2 /// notch 2 N-terminal like	NM_001200001 /// NM_024408 /// NM_203458	0.0316553	-1.21038
11757487_x_at	ESRRA	estrogen-related receptor alpha	NM_004451	0.0438157	-1.2102
11742348_at	OR51I2	olfactory receptor, family 51, subfamily I, member 2	NM_001004754	0.0159978	-1.21019
11723602_a_at	MYO19	myosin XIX	NM_001033579 /// NM_001033580 /// NM_001163735 /// NM_025109	0.0107534	-1.20949
11727900_at	DMRT1	doublesex and mab-3 related transcription factor 1	NM_021951	0.00492546	-1.2091
11763185_x_at	RPL7L1	ribosomal protein L7-like 1	NM_198486	0.0434455	-1.2091
11728205_s_at	FAM120A	family with sequence similarity 120A	NM_014612	0.031968	-1.209
11734017_a_at	UBQLN1	ubiquilin 1	NM_013438 /// NM_053067	0.0444133	-1.20867
11754761_x_at	HMGN1	high mobility group nucleosome binding domain 1	NM_004965	0.00653829	-1.20864
11753946_x_at	PCBP2	poly(rC) binding protein 2	NM_001098620 /// NM_001128911 /// NM_001128912 /// NM_001128913 /// NM_001128914 /// NM	0.0216972	-1.20849
11741936_at	METTL24	methyltransferase like 24	NM_001123364	0.0298945	-1.20839
11718041_at	SNRPE	small nuclear ribonucleoprotein polypeptide E	NM_003094	0.00624744	-1.20838
11756830_x_at	MAPKAP1	mitogen-activated protein kinase associated protein 1	NM_001006617 /// NM_001006618 /// NM_001006619 /// NM_001006620 /// NM_001006621 /// NM	0.0438902	-1.20834
11760362_x_at	PGAM5	phosphoglycerate mutase family member 5	NM_001170543 /// NM_001170544 /// NM_138575	0.0273566	-1.20829
11739068_a_at	KIFAP3	kinesin-associated protein 3	NM_001204514 /// NM_001204516 /// NM_001204517 /// NM_014970	0.0129564	-1.20819
11748320_a_at	NR1I3	nuclear receptor subfamily 1, group I, member 3	NM_001077469 /// NM_001077470 /// NM_001077471 /// NM_001077472 /// NM_001077473 /// NM	0.0380401	-1.20751
11755922_a_at	ARHGEF28	Rho guanine nucleotide exchange factor (GEF) 28	NM_001080479 /// NM_001177693 /// NM_001244364	0.0190884	-1.20742
11738191_a_at	MTFR1	mitochondrial fission regulator 1	NM_001145838 /// NM_001145839 /// NM_014637	0.0373633	-1.20736
11725305_a_at	CPSF6	cleavage and polyadenylation specific factor 6, 68kDa	NM_007007	0.0327889	-1.20711
11763953_at	PRG1	p53-responsive gene 1	NR_026881	0.0180306	-1.20697
11760142_at	CDK1	cyclin-dependent kinase 1	NM_001130829 /// NM_001170406 /// NM_001170407 /// NM_001786 /// NM_033379	0.00128765	-1.20687
11727503_at	SOX7	SRY (sex determining region Y)-box 7	NM_031439	0.0231745	-1.20648
11757508_x_at	ATP5SL	ATP5S-like	NM_001167867 /// NM_001167868 /// NM_001167869 /// NM_001167870 /// NM_001167871 /// NM	0.0335615	-1.20621
11746247_x_at	GK3P	glycerol kinase 3 pseudogene	NR_026575	0.0294609	-1.20606
11750899_a_at	MYOM1	myomesin 1	NM_003803 /// NM_019856	0.0430272	-1.20596
11740631_at	MYF5	myogenic factor 5	NM_005593	0.0177288	-1.20588
11763402_at	---	---	---	0.0446006	-1.20585
11750005_a_at	CNTROB	centrobin, centrosomal BRCA2 interacting protein	NM_001037144 /// NM_053051	0.0317363	-1.20494
11716762_at	PGC	progastricsin (pepsinogen C)	NM_001166424 /// NM_002630	0.00652349	-1.20473
11757572_a_at	UBAC2	UBA domain containing 2	NM_001144072 /// NM_177967 /// NR_026644	0.0154449	-1.20413
11737216_a_at	SIGLECL1	SIGLEC family like 1	NM_173635 /// NR_102324	0.0294978	-1.20398
11725084_a_at	UCHL5	ubiquitin carboxyl-terminal hydrolase L5	NM_001199261 /// NM_001199262 /// NM_001199263 /// NM_015984 /// NR_037607	0.0384242	-1.20394
11748271_at	GDF5OS	growth differentiation factor 5 opposite strand	XR_109597 /// XR_112133 /// XR_172314	0.00205429	-1.2039
11758126_s_at	EAF1	ELL associated factor 1	NM_033083	0.0405211	-1.20371
11724717_a_at	DMAP1	DNA methyltransferase 1 associated protein 1	NM_001034023 /// NM_001034024 /// NM_019100	0.0393233	-1.20366
11733935_a_at	GEMIN4	gem (nuclear organelle) associated protein 4	NM_015721	0.0272289	-1.20356
11750610_x_at	ZNF268	zinc finger protein 268	NM_001165881 /// NM_001165882 /// NM_001165883 /// NM_001165884 /// NM_001165885 /// NM	0.0488857	-1.2035
11716572_s_at	RPA1	replication protein A1, 70kDa	NM_002945	0.028908	-1.2033
11741255_at	APOBEC3F	apolipoprotein B mRNA editing enzyme, catalytic polypeptide-like 3F	NM_001006666 /// NM_145298	0.017321	-1.20319
11735812_x_at	FFAR4	free fatty acid receptor 4	NM_001195755 /// NM_181745	0.0102522	-1.20271
11757497_s_at	CMPK1	cytidine monophosphate (UMP-CMP) kinase 1, cytosolic	NM_001136140 /// NM_016308 /// NR_046394 /// NR_046395	0.0338611	-1.20246
11722704_a_at	DZIP1	DAZ interacting zinc finger protein 1	NM_014934 /// NM_198968	0.000378403	-1.20242
11733661_a_at	C1orf105	chromosome 1 open reading frame 105	NM_139240	0.0435494	-1.20222
11726785_at	NKAPL	NFKB activating protein-like	NM_001007531	0.0393146	-1.20217
11736865_a_at	MMP16	matrix metallopeptidase 16 (membrane-inserted)	NM_005941 /// NM_022564 /// NM_032297	0.0228154	-1.20202
11718666_x_at	GATC /// SRSF9	glutamyl-tRNA(Gln) amidotransferase, subunit C /// serine/arginine-rich splicing factor	NM_003769 /// NM_176818 /// NR_033684	0.0190468	-1.20171
11725791_a_at	MRE11A	MRE11 meiotic recombination 11 homolog A (S. cerevisiae)	NM_005590 /// NM_005591	0.0213963	-1.2017
11757443_s_at	TIMM21	translocase of inner mitochondrial membrane 21 homolog (yeast)	NM_014177	0.0232261	-1.20115
11761429_at	---	---	---	0.0380123	-1.20082
11757811_s_at	CHURC1-FNTB /// FNTB	CHURC1-FNTB readthrough /// farnesyltransferase, CAAX box, beta	NM_001202558 /// NM_001202559 /// NM_002028	0.0320804	-1.20071
11748590_x_at	EFCAB6	EF-hand calcium binding domain 6	NM_022785 /// NM_198856	0.0251863	-1.20055
11725392_a_at	MAK16	MAK16 homolog (S. cerevisiae)	NM_032509	0.028862	-1.20033
11726075_a_at	PDCD2	programmed cell death 2	NM_001199461 /// NM_001199462 /// NM_001199463 /// NM_001199464 /// NM_002598 /// NM_14	0.0149989	-1.20023
11716121_s_at	API5	apoptosis inhibitor 5	NM_001142930 /// NM_001142931 /// NM_001243747 /// NM_006595 /// NR_024625	0.0328666	-1.20018
