# Supplementary material for: An Exploratory Search for Potential Molecular Targets Responsive to the Probiotic Lactobacillus salivarius PS2 in Women With Mastitis: Gene Expression Profiling vs. Interindividual Variability
Source: Front Microbiol. 2018 Sep 13;9:2166. doi: 10.3389/fmicb.2018.02166 (PMC6146105; doi:10.3389/fmicb.2018.02166)
Supplement: Supplementary file 4 [file Table_4.XLSX]

## Sheet: Hoja1
Supplementary Table S4.- Gene expression differences between breast-milk somatic cells (SC) from women with mastitis and treated with a probiotic strain (n=7). Time 21 days (final) vs. Time 0 (initial). Selection criteria: p-value < 0.05 and Fold-Changes (<-1.2 and > 1.2).
Total probes: 468. Probes upregulated: 387. Probes downregulated: 81
Probeset ID	Gene Symbol	Gene Title	RefSeq Transcript ID	p-value	Fold-Change (MASTITIS FINAL vs INITIAL)
11756782_a_at	SEL1L2	sel-1 suppressor of lin-12-like 2 (C. elegans)	NM_001271539 /// NM_025229 /// NR_073206 /// NR_073207	0.0458206	2.17728
11724196_s_at	STC1	stanniocalcin 1	NM_003155	0.0497553	1.81843
11724198_a_at	STC1	stanniocalcin 1	NM_003155	0.0469337	1.66755
11731352_a_at	IL19	interleukin 19	NM_013371 /// NM_153758	0.0460162	1.4503
11730298_a_at	SPARCL1	SPARC-like 1 (hevin)	NM_001128310 /// NM_004684	0.0497928	1.44573
11762862_at	PGC	progastricsin (pepsinogen C)	NM_001166424 /// NM_002630	0.00113129	1.43276
11763377_a_at	RBM5	RNA binding motif protein 5	NM_005778 /// NR_036627	9.67719e-05	1.41272
11738198_at	PDE6B	phosphodiesterase 6B, cGMP-specific, rod, beta	NM_000283 /// NM_001145291 /// NM_001145292	0.00449437	1.39609
11734026_at	ZNF440	zinc finger protein 440	NM_152357	0.0218441	1.38892
11734596_a_at	ATP4A	ATPase, H+/K+ exchanging, alpha polypeptide	NM_000704	0.000347994	1.38706
11718602_a_at	C7orf41	chromosome 7 open reading frame 41	NM_152793	0.0448372	1.38456
11763392_at	LOC100132005	uncharacterized LOC100132005	XM_001722399 /// XM_001725157	0.00146732	1.37462
11725206_a_at	OTOR	otoraplin	NM_020157	0.0141219	1.37038
11738332_a_at	B3GALT5	UDP-Gal:betaGlcNAc beta 1,3-galactosyltransferase, polypeptide 5	NM_006057 /// NM_033170 /// NM_033171 /// NM_033172 /// NM_033173	0.00827133	1.36534
11727217_a_at	CETP	cholesteryl ester transfer protein, plasma	NM_000078	0.015441	1.34097
11761163_at	GS52	uncharacterized LOC100287301	XR_109239 /// XR_111625 /// XR_172114	0.00120134	1.33787
11748575_a_at	NUP43	nucleoporin 43kDa	NM_024647 /// NM_198887	0.0182408	1.33011
11761379_a_at	MOGAT2	monoacylglycerol O-acyltransferase 2	NM_025098	0.00371581	1.32941
11738388_s_at	IFNA1 /// IFNA13	interferon, alpha 1 /// interferon, alpha 13	NM_006900 /// NM_024013	0.0132113	1.32766
11733615_at	SEMA6D	sema domain, transmembrane domain (TM), and cytoplasmic domain, (semaphorin) 6D	NM_001198999 /// NM_020858 /// NM_024966 /// NM_153616 /// NM_153617 /// NM_153618 ///	0.00991142	1.32323
11738891_at	KRTAP5-4	keratin associated protein 5-4	NM_001012709	0.000127086	1.32114
11754690_a_at	HUWE1	HECT, UBA and WWE domain containing 1, E3 ubiquitin protein ligase	NM_031407	0.00694043	1.31205
11742595_at	OR51F1	olfactory receptor, family 51, subfamily F, member 1	NM_001004752	0.00530352	1.31103
11742323_at	OR51F2	olfactory receptor, family 51, subfamily F, member 2	NM_001004753	0.00133178	1.30895
11762850_at	ESPNP	espin pseudogene	NR_026567	0.00564606	1.30522
11759957_at	LOC440337	uncharacterized LOC440337	NM_001013705 /// XR_109251 /// XR_111632 /// XR_172121	0.00944173	1.30243
11715709_x_at	MB	myoglobin	NM_005368 /// NM_203377 /// NM_203378	0.0484655	1.29971
11751775_a_at	DCD	dermcidin	NM_053283	0.000493213	1.29294
11730352_x_at	ZNF423	zinc finger protein 423	NM_001271620 /// NM_015069	0.021653	1.29038
11762642_at	DMRT1	doublesex and mab-3 related transcription factor 1	NM_021951	0.00409072	1.28941
11746022_s_at	TDGF1 /// TDGF1P3	teratocarcinoma-derived growth factor 1 /// teratocarcinoma-derived growth factor 1 pse	NM_001174136 /// NM_003212 /// NR_002718	0.00130125	1.28713
11762332_at	NDUFA13	NADH dehydrogenase (ubiquinone) 1 alpha subcomplex, 13	NM_015965	0.0194511	1.28679
11737447_at	YY2	YY2 transcription factor	NM_206923	0.00455085	1.28676
11738078_at	AVPR1B	arginine vasopressin receptor 1B	NM_000707	0.0173808	1.286
11734104_a_at	PNMAL2	paraneoplastic Ma antigen family-like 2	NM_020709	0.00226087	1.28538
11755041_x_at	ARHGAP33	Rho GTPase activating protein 33	NM_001172630 /// NM_052948	0.0197261	1.28195
11717883_x_at	ZHX3	zinc fingers and homeoboxes 3	NM_015035	0.0429305	1.27965
11761584_x_at	DNM1	dynamin 1	NM_001005336 /// NM_004408	0.0160342	1.27832
11721658_at	LMO4	LIM domain only 4	NM_006769	0.00923771	1.27783
11733459_at	PSG6	pregnancy specific beta-1-glycoprotein 6	NM_001031850 /// NM_002782	0.00638242	1.27739
11759228_a_at	KLRG2	killer cell lectin-like receptor subfamily G, member 2	NM_198508	0.03435	1.27714
11749686_a_at	RFX4	regulatory factor X, 4 (influences HLA class II expression)	NM_001206691 /// NM_002920 /// NM_032491 /// NM_213594	0.00409674	1.27641
11757610_s_at	MPZL1	myelin protein zero-like 1	NM_001146191 /// NM_003953 /// NM_024569	0.0436199	1.27544
11730083_at	TCTE1	t-complex-associated-testis-expressed 1	NM_182539	0.000399376	1.27418
11737294_a_at	TMIGD1	transmembrane and immunoglobulin domain containing 1	NM_206832	0.00509834	1.27207
11732030_at	SPEM1	spermatid maturation 1	NM_199339	0.0259843	1.27101
11748939_a_at	TOM1L2	target of myb1-like 2 (chicken)	NM_001033551 /// NM_001082968 /// NM_144678	0.00713383	1.27096
11759326_at	AMER2	APC membrane recruitment protein 2	NM_152704 /// NM_199138	0.0041497	1.27067
11737415_at	BPIFB4	BPI fold containing family B, member 4	NM_182519	0.0197249	1.27053
11762764_x_at	DUOXA2	dual oxidase maturation factor 2	NM_207581	0.0328697	1.27048
11760866_x_at	CALCOCO1	calcium binding and coiled-coil domain 1	NM_001143682 /// NM_020898 /// NR_026554	0.00129161	1.26886
11726445_at	KCNK3	potassium channel, subfamily K, member 3	NM_002246	0.00311237	1.26594
11725318_a_at	ATAT1	alpha tubulin acetyltransferase 1	NM_001031722 /// NM_001190724 /// NM_001254952 /// NM_024909 /// NR_033821 /// NR_03382	0.0168529	1.26521
11718522_a_at	SMG7	smg-7 homolog, nonsense mediated mRNA decay factor (C. elegans)	NM_001174061 /// NM_014837 /// NM_173156 /// NM_201568 /// NM_201569	0.0133459	1.26458
11747421_a_at	TG	thyroglobulin	NM_003235	0.0213886	1.26442
11731442_at	ARHGEF12	Rho guanine nucleotide exchange factor (GEF) 12	NM_001198665 /// NM_015313	0.018491	1.26435
11756616_a_at	CNNM1	cyclin M1	NM_020348	0.00732765	1.26325
11753099_a_at	SORBS3	sorbin and SH3 domain containing 3	NM_001018003 /// NM_005775	0.00281664	1.26307
11762744_at	---	---	---	0.0433759	1.26284
11754729_x_at	PRODH	proline dehydrogenase (oxidase) 1	NM_001195226 /// NM_016335	0.00332925	1.26242
11733152_at	COX18	COX18 cytochrome C oxidase assembly factor	NM_001033760 /// NM_173827	0.0275975	1.26195
11722493_s_at	HIP1R	huntingtin interacting protein 1 related	NM_003959	0.0166735	1.25998
11735365_at	OCM	oncomodulin	NM_001097622	0.00509257	1.25998
11721896_at	GAS1	growth arrest-specific 1	NM_002048	0.00202237	1.25934
11738051_a_at	MAGEB1	melanoma antigen family B, 1	NM_002363 /// NM_177404 /// NM_177415	0.00602808	1.25927
11750459_a_at	ZFYVE27	zinc finger, FYVE domain containing 27	NM_001002261 /// NM_001002262 /// NM_001174119 /// NM_001174120 /// NM_001174121 /// NM	0.0126854	1.25782
11761716_at	COA3	cytochrome c oxidase assembly factor 3	NM_001040431	0.0088226	1.25699
11738105_at	IGSF9B	immunoglobulin superfamily, member 9B	NM_001277285 /// NM_014987 /// XM_001720450 /// XM_003960502 /// XM_933688	0.00378452	1.25611
11737886_at	MEP1B	meprin A, beta	NM_005925	0.00154495	1.25591
11728846_at	HAND1	heart and neural crest derivatives expressed 1	NM_004821	0.0160892	1.25545
11756813_a_at	MEPE	matrix extracellular phosphoglycoprotein	NM_001184694 /// NM_001184695 /// NM_001184696 /// NM_001184697 /// NM_020203	0.00266662	1.25539
11725838_at	FAM163A	family with sequence similarity 163, member A	NM_173509	0.00148818	1.25382
11755934_x_at	FGB	fibrinogen beta chain	NM_001184741 /// NM_005141	0.0145269	1.25344
11732729_at	AJAP1	adherens junctions associated protein 1	NM_001042478 /// NM_018836	0.00103917	1.25327
11730240_a_at	SLC2A12	solute carrier family 2 (facilitated glucose transporter), member 12	NM_145176	0.000883975	1.25301
11730150_at	ENPP7	ectonucleotide pyrophosphatase/phosphodiesterase 7	NM_178543	0.0062394	1.25264
11737285_at	SDR9C7	short chain dehydrogenase/reductase family 9C, member 7	NM_148897	0.00666094	1.2525
11747569_s_at	CLCNKA /// CLCNKB	chloride channel, voltage-sensitive Ka /// chloride channel, voltage-sensitive Kb	NM_000085 /// NM_001042704 /// NM_001165945 /// NM_001257139 /// NM_004070 /// XM_00396	0.000630485	1.25238
11738850_a_at	BCL2L14	BCL2-like 14 (apoptosis facilitator)	NM_030766 /// NM_138722 /// NM_138723 /// NM_138724	0.013986	1.2515
11761308_s_at	PIH1D1	PIH1 domain containing 1	NM_017916	0.0046541	1.25121
11742509_at	OR4C15	olfactory receptor, family 4, subfamily C, member 15	NM_001001920	0.0304753	1.25098
11732788_a_at	C1orf213	chromosome 1 open reading frame 213	NM_001008896 /// NM_138479 /// NR_033690 /// NR_033691	0.0020714	1.25097
11744253_at	ODF3L1	outer dense fiber of sperm tails 3-like 1	NM_175881	0.00447219	1.25056
11738156_a_at	ZBTB26	zinc finger and BTB domain containing 26	NM_020924	0.0453743	1.25042
11735299_a_at	GLP2R	glucagon-like peptide 2 receptor	NM_004246	0.00443037	1.25041
11732400_x_at	GSG2	germ cell associated 2 (haspin)	NM_031965	9.54911e-05	1.25035
11739319_at	CDH8	cadherin 8, type 2	NM_001796	0.00897017	1.24957
11760422_x_at	HSF4	heat shock transcription factor 4	NM_001040667 /// NM_001538	0.0195091	1.24951
11723742_a_at	CADM3	cell adhesion molecule 3	NM_001127173 /// NM_021189	0.0215431	1.24928
11735968_s_at	NDRG2	NDRG family member 2	NM_016250 /// NM_201535 /// NM_201536 /// NM_201537 /// NM_201538 /// NM_201539 /// NM_	0.030919	1.24913
11742408_at	FKSG2	tumor protein, translationally-controlled 1 pseudogene	NM_021631	0.0224599	1.24896
11763458_a_at	LINC00906	long intergenic non-protein coding RNA 906	NR_027318	0.00125776	1.24893
11750875_x_at	PKNOX2	PBX/knotted 1 homeobox 2	NM_022062	0.00751886	1.2488
11752474_a_at	SFRP5	secreted frizzled-related protein 5	NM_003015	0.0192347	1.24843
11747641_a_at	USB1	U6 snRNA biogenesis 1	NM_001195302 /// NM_001204911 /// NM_024598	0.000424817	1.2484
11740983_x_at	MB	myoglobin	NM_005368 /// NM_203377 /// NM_203378	0.00165392	1.24688
11761570_at	WDR74	WD repeat domain 74	NM_018093	0.0188529	1.24653
11737667_x_at	KCNH6	potassium voltage-gated channel, subfamily H (eag-related), member 6	NM_030779 /// NM_173092	0.0201943	1.24618
11742256_a_at	SLC22A6	solute carrier family 22 (organic anion transporter), member 6	NM_004790 /// NM_153276 /// NM_153277 /// NM_153278 /// NM_153279	0.0465957	1.24591
11744471_s_at	CRP	C-reactive protein, pentraxin-related	NM_000567	0.00318907	1.24576
11761064_x_at	SPDYE2B	speedy/RINGO cell cycle regulator family member E2B	NM_001166339	0.00783744	1.24576
11762988_at	TRAJ52 /// TRAJ52 /// TRAV38-2DV8 /// TRAV38-2DV8	T cell receptor alpha joining 52 /// NULL /// NULL /// T cell receptor alpha variable 3	---	0.00261578	1.24573
11763929_at	---	---	---	0.00037494	1.24478
11748812_s_at	SLC30A8	solute carrier family 30 (zinc transporter), member 8	NM_001172811 /// NM_001172813 /// NM_001172814 /// NM_001172815 /// NM_173851	0.0186374	1.24438
11738298_at	SLC10A5	solute carrier family 10 (sodium/bile acid cotransporter family), member 5	NM_001010893	0.0346063	1.24432
11762053_at	AKNAD1	AKNA domain containing 1	NM_152763 /// NR_049760	0.0152816	1.24392
11753377_a_at	IL17RE	interleukin 17 receptor E	NM_001193380 /// NM_144640 /// NM_153480 /// NM_153481 /// NM_153482 /// NM_153483	0.0494511	1.2436
11723087_at	GAS2L1	growth arrest-specific 2 like 1	NM_006478 /// NM_152236 /// NM_152237	0.00126183	1.24355
11729965_at	ACADL	acyl-CoA dehydrogenase, long chain	NM_001608	0.0204422	1.24338
11736083_x_at	GTSE1	G-2 and S-phase expressed 1	NM_016426	0.0180459	1.24328
11753938_a_at	FAM166B	family with sequence similarity 166, member B	NM_001099951 /// NM_001164310	0.00135199	1.24275
11745591_a_at	NOS3	nitric oxide synthase 3 (endothelial cell)	NM_000603 /// NM_001160109 /// NM_001160110 /// NM_001160111	0.000159817	1.2427
11731339_a_at	ECE2	endothelin converting enzyme 2	NM_001037324 /// NM_001100120 /// NM_001100121 /// NM_014693 /// NM_032331	0.00417746	1.24238
11764257_a_at	OTTHUMG00000160313 /// RP11-696F12.1	NULL /// NULL	---	0.0174839	1.24232
11726220_at	SYPL2	synaptophysin-like 2	NM_001006603 /// NM_001040709	0.0139124	1.24185
11764196_at	ZIK1P1 /// ZIK1P1	NULL /// zinc finger protein interacting with K protein 1 pseudogene 1	---	0.047032	1.2415
11727875_at	DLX3	distal-less homeobox 3	NM_005220	0.011963	1.24123
11735490_a_at	EMX1	empty spiracles homeobox 1	NM_001040404 /// NM_004097	0.00828795	1.24073
11747159_a_at	NGFR	nerve growth factor receptor	NM_002507	0.00383774	1.24064
11715284_x_at	C15orf40	chromosome 15 open reading frame 40	NM_001160113 /// NM_001160114 /// NM_001160115 /// NM_001160116 /// NM_144597 /// NR_02	0.0139462	1.24008
11726548_at	PITPNM3	PITPNM family member 3	NM_001165966 /// NM_031220	0.038693	1.24008
11735888_at	NTN3	netrin 3	NM_006181	0.00331347	1.23997
11748162_a_at	EML5	echinoderm microtubule associated protein like 5	NM_183387	0.00806277	1.23981
11734257_at	PRKAG3	protein kinase, AMP-activated, gamma 3 non-catalytic subunit	NM_017431	0.0228535	1.23947
11762654_at	---	---	---	0.0380752	1.23802
11741422_a_at	ADPRHL1	ADP-ribosylhydrolase like 1	NM_138430 /// NM_199162	0.0155177	1.23725
11747035_a_at	IL7	interleukin 7	NM_000880 /// NM_001199886 /// NM_001199887 /// NM_001199888	0.0412951	1.23708
11742306_at	SULT1C3	sulfotransferase family, cytosolic, 1C, member 3	NM_001008743	0.000290391	1.23698
11762268_at	KIAA1456	KIAA1456	NM_001099677 /// NM_020844	0.00245724	1.23681
11763452_at	DPH6	DPH6 homolog (S. cerevisiae)	NM_001141972 /// NM_080650	0.000900602	1.23675
11742303_a_at	ASPH	aspartate beta-hydroxylase	NM_001164750 /// NM_001164751 /// NM_001164752 /// NM_001164753 /// NM_001164754 /// NM	0.0293699	1.23638
11753128_s_at	LOC284889	uncharacterized LOC284889	NR_038911	0.0189873	1.23619
11760266_at	ATPAF2	ATP synthase mitochondrial F1 complex assembly factor 2	NM_145691	0.0468896	1.2357
11762984_at	SH3TC1	SH3 domain and tetratricopeptide repeats 1	NM_018986	0.0335277	1.23561
11741809_at	HIST1H3A /// HIST1H3B /// HIST1H3C /// HIST1H3D /// HIST1H3E /// HIST1H3F /// HIST1H3G /// HIST1H3H /// HIST1H3I /// HIST1H3J	histone cluster 1, H3a /// histone cluster 1, H3b /// histone cluster 1, H3c /// histon	NM_003529 /// NM_003530 /// NM_003531 /// NM_003532 /// NM_003533 /// NM_003534 /// NM_	0.0266362	1.23537
11739165_a_at	PYCRL	pyrroline-5-carboxylate reductase-like	NM_023078	0.000435394	1.23519
11751337_a_at	DHCR24	24-dehydrocholesterol reductase	NM_014762	0.039091	1.2345
11741936_at	METTL24	methyltransferase like 24	NM_001123364	0.00416402	1.2344
11731347_at	CXorf64	chromosome X open reading frame 64	NM_001122716	0.0285956	1.23433
11752460_a_at	NDST3	N-deacetylase/N-sulfotransferase (heparan glucosaminyl) 3	NM_004784	0.0111148	1.23382
11726663_a_at	ZMIZ2	zinc finger, MIZ-type containing 2	NM_031449 /// NM_174929	0.00418533	1.23339
11751910_a_at	DUOX1	dual oxidase 1	NM_017434 /// NM_175940	0.0247798	1.23306
11755352_x_at	ZSCAN2	zinc finger and SCAN domain containing 2	NM_001007072 /// NM_017894 /// NM_181877	0.0139403	1.23289
11724708_at	SOX11	SRY (sex determining region Y)-box 11	NM_003108	0.00148708	1.23268
11730491_at	LRRC4B	leucine rich repeat containing 4B	NM_001080457	0.0262099	1.23252
11762888_x_at	DIO3OS /// MIR1247	DIO3 opposite strand/antisense RNA (head to head) /// microRNA 1247	NR_002770 /// NR_031649	0.0333988	1.23234
11763465_at	CABLES1	Cdk5 and Abl enzyme substrate 1	NM_001100619 /// NM_001256438 /// NM_138375 /// NR_023359	0.0363721	1.23203
11728066_at	PTGDR2	prostaglandin D2 receptor 2	NM_004778	0.0223678	1.23168
11742034_a_at	ERG	v-ets erythroblastosis virus E26 oncogene homolog (avian)	NM_001136154 /// NM_001136155 /// NM_001243428 /// NM_001243429 /// NM_001243432 /// NM	0.013448	1.23161
11763291_a_at	CCDC108	coiled-coil domain containing 108	NM_001278295 /// NM_001278296 /// NM_152389 /// NM_194302	0.00205617	1.23134
11731570_a_at	CCDC106	coiled-coil domain containing 106	NM_013301	0.00374898	1.23119
11761900_at	LOC554174	uncharacterized LOC554174	---	0.0370442	1.23118
11720090_a_at	NRSN2	neurensin 2	NM_024958	0.0275854	1.23111
11761615_x_at	TTC16	tetratricopeptide repeat domain 16	NM_144965	0.00997415	1.23104
11761204_x_at	TM7SF2	transmembrane 7 superfamily member 2	NM_001277233 /// NM_003273 /// NR_102367	0.0443583	1.23086
11731737_a_at	PGAP1	post-GPI attachment to proteins 1	NM_024989	0.00131783	1.23067
11743922_at	NUDT11	nudix (nucleoside diphosphate linked moiety X)-type motif 11	NM_018159	0.00332582	1.23062
11760815_a_at	C21orf58	chromosome 21 open reading frame 58	NM_058180 /// NM_199071	0.000347547	1.23029
11749810_s_at	ISYNA1	inositol-3-phosphate synthase 1	NM_001170938 /// NM_001170939 /// NM_001253389 /// NM_016368 /// NR_045573 /// NR_04557	0.00788227	1.23027
11737984_at	TENM1	teneurin transmembrane protein 1	NM_001163278 /// NM_001163279 /// NM_014253	0.00605601	1.23025
11763124_at	IGKV1-5 /// IGKV1-5	NULL /// immunoglobulin kappa variable 1-5	---	0.0171049	1.23021
11752950_a_at	OPRK1	opioid receptor, kappa 1	NM_000912	0.0224952	1.23021
11723612_a_at	TOX2	TOX high mobility group box family member 2	NM_001098796 /// NM_001098797 /// NM_001098798 /// NM_032883	0.00895033	1.23018
11730420_at	FLVCR1	feline leukemia virus subgroup C cellular receptor 1	NM_014053	0.0459343	1.22998
11753316_a_at	KCNH8	potassium voltage-gated channel, subfamily H (eag-related), member 8	NM_144633	0.00169536	1.22985
11747199_a_at	CHERP	calcium homeostasis endoplasmic reticulum protein	NM_006387	0.0101059	1.22945
11737503_at	ITIH6	inter-alpha-trypsin inhibitor heavy chain family, member 6	NM_198510	0.0289406	1.22937
11761797_at	C19orf45	chromosome 19 open reading frame 45	NM_198534	0.00222061	1.22929
11761527_a_at	LPCAT3	lysophosphatidylcholine acyltransferase 3	NM_005768	0.000275345	1.22908
11744938_a_at	BRF1	BRF1, RNA polymerase III transcription initiation factor 90 kDa subunit	NM_001242786 /// NM_001242787 /// NM_001242788 /// NM_001242789 /// NM_001242790 /// NM	0.0058317	1.22879
11761415_at	CTHRC1	collagen triple helix repeat containing 1	NM_001256099 /// NM_138455	0.0119473	1.22866
11733594_a_at	SLC26A1	solute carrier family 26 (sulfate transporter), member 1	NM_022042 /// NM_134425 /// NM_213613	0.0492546	1.22863
11731373_at	SUN5	Sad1 and UNC84 domain containing 5	NM_080675	0.0169357	1.22795
11759397_x_at	BTN2A3P	butyrophilin, subfamily 2, member A3, pseudogene	NM_024018 /// NR_027795	0.00532196	1.22761
11755339_a_at	ATRNL1	attractin-like 1	NM_001276282 /// NM_207303 /// NR_074088	0.00240757	1.22737
11760070_at	FLJ16126	uncharacterized LOC645010	NM_001039777 /// XR_109873 /// XR_111919 /// XR_171153	0.00650409	1.22735
11740352_a_at	GABRB2	gamma-aminobutyric acid (GABA) A receptor, beta 2	NM_000813 /// NM_021911	0.00331577	1.22719
11738603_x_at	LCE3C	late cornified envelope 3C	NM_178434	0.0120374	1.22692
11763924_at	SNORD9	small nucleolar RNA, C/D box 9	NR_003029	0.00467564	1.22689
11763158_x_at	MKNK2	MAP kinase interacting serine/threonine kinase 2	NM_017572 /// NM_199054	0.0025669	1.22638
11763517_at	FILIP1L	filamin A interacting protein 1-like	NM_001042459 /// NM_014890 /// NM_182909	0.000966857	1.22625
11762243_at	CDKN3	cyclin-dependent kinase inhibitor 3	NM_001130851 /// NM_005192	0.0227148	1.22619
11727746_a_at	WDR93	WD repeat domain 93	NM_020212	0.0481357	1.22614
11759975_at	XRCC6BP1	XRCC6 binding protein 1	NM_033276	0.0346212	1.22606
11761322_s_at	ANXA8	annexin A8	NM_001040084 /// NM_001271702 /// NM_001271703	0.0291544	1.22581
11758923_at	LMO2	LIM domain only 2 (rhombotin-like 1)	NM_001142315 /// NM_001142316 /// NM_005574	0.0182743	1.22577
11755172_s_at	CDKN2B-AS1	CDKN2B antisense RNA 1	NR_003529 /// NR_047532 /// NR_047533 /// NR_047534 /// NR_047535 /// NR_047536 /// NR_	0.000481819	1.22535
11763813_a_at	SAMD14	sterile alpha motif domain containing 14	NM_001257359 /// NM_174920	0.025691	1.22535
11732917_at	DZIP1L	DAZ interacting zinc finger protein 1-like	NM_001170538 /// NM_173543	0.000590442	1.22513
11734795_at	MED31	mediator complex subunit 31	NM_016060	0.013034	1.225
11725895_a_at	RIN1	Ras and Rab interactor 1	NM_004292	0.000835319	1.22499
11733710_a_at	ZP1	zona pellucida glycoprotein 1 (sperm receptor)	NM_207341	0.00494947	1.22492
11760397_at	SARS2	seryl-tRNA synthetase 2, mitochondrial	NM_001145901 /// NM_017827	1.22907e-05	1.22456
11752657_a_at	DNMT3B	DNA (cytosine-5-)-methyltransferase 3 beta	NM_001207055 /// NM_001207056 /// NM_006892 /// NM_175848 /// NM_175849 /// NM_175850	0.0388085	1.2245
11755970_a_at	CHRNB3	cholinergic receptor, nicotinic, beta 3 (neuronal)	NM_000749	0.0014048	1.22422
11747890_a_at	CTPS1	CTP synthase 1	NM_001905	0.0397256	1.22418
11763800_x_at	RTDR1	rhabdoid tumor deletion region gene 1	NM_014433	0.016678	1.22382
11731165_at	FGF19	fibroblast growth factor 19	NM_005117	0.0102973	1.22331
11748499_a_at	SYT5	synaptotagmin V	NM_003180	0.00150156	1.22315
11761486_a_at	PSMD8	proteasome (prosome, macropain) 26S subunit, non-ATPase, 8	NM_002812	0.0166603	1.22296
11750081_a_at	TIE1	tyrosine kinase with immunoglobulin-like and EGF-like domains 1	NM_001253357 /// NM_005424	0.00309637	1.22295
11735010_at	MEOX1	mesenchyme homeobox 1	NM_001040002 /// NM_004527 /// NM_013999	0.0143177	1.22269
11750544_a_at	COL13A1	collagen, type XIII, alpha 1	NM_001130103 /// NM_005203 /// NM_080798 /// NM_080799 /// NM_080800 /// NM_080801 ///	0.0495081	1.22235
11747315_a_at	ENTPD6	ectonucleoside triphosphate diphosphohydrolase 6 (putative)	NM_001114089 /// NM_001247	0.0239003	1.22226
11759017_at	SLC2A5	solute carrier family 2 (facilitated glucose/fructose transporter), member 5	NM_001135585 /// NM_003039 /// NR_024180	0.045403	1.22215
11742126_a_at	TMEM74B	transmembrane protein 74B	NM_018354	0.0121261	1.22212
11722675_at	HIF3A	hypoxia inducible factor 3, alpha subunit	NM_022462 /// NM_152794 /// NM_152795 /// NM_152796	0.00412367	1.22188
11759539_x_at	PSG1 /// PSG3 /// PSG4	pregnancy specific beta-1-glycoprotein 1 /// pregnancy specific beta-1-glycoprotein 3 /	NM_001184825 /// NM_001184826 /// NM_001276495 /// NM_002780 /// NM_006905 /// NM_02101	0.0066544	1.22174
11723158_at	TMEM229B	transmembrane protein 229B	NM_182526	0.00394645	1.2217
11734238_at	GIP	gastric inhibitory polypeptide	NM_004123	0.0234722	1.22123
11753363_x_at	ZSCAN2	zinc finger and SCAN domain containing 2	NM_001007072 /// NM_017894 /// NM_181877	0.0080231	1.22116
11749933_a_at	KIF26B	kinesin family member 26B	NM_018012	0.0252319	1.22112
11733801_s_at	CPPED1	calcineurin-like phosphoesterase domain containing 1	NM_001099455 /// NM_018340	0.0118563	1.22109
11755896_a_at	PLAG1	pleiomorphic adenoma gene 1	NM_001114634 /// NM_001114635 /// NM_002655	0.0123669	1.221
11728990_a_at	ANAPC11	anaphase promoting complex subunit 11	NM_001002244 /// NM_001002245 /// NM_001002246 /// NM_001002247 /// NM_001002248 /// NM	0.00202208	1.22079
11762997_at	YME1L1	YME1-like 1 ATPase	NM_001253866 /// NM_014263 /// NM_139312 /// NM_139313	0.0141399	1.22077
11761539_a_at	C20orf96	chromosome 20 open reading frame 96	NM_080571 /// NM_153269	0.0184967	1.22064
11759789_x_at	NLGN4Y	neuroligin 4, Y-linked	NM_001164238 /// NM_001206850 /// NM_014893 /// NR_028319 /// NR_046355	0.00996807	1.22059
11750460_x_at	ZFYVE27	zinc finger, FYVE domain containing 27	NM_001002261 /// NM_001002262 /// NM_001174119 /// NM_001174120 /// NM_001174121 /// NM	0.00142968	1.22043
11734561_a_at	WBSCR17	Williams-Beuren syndrome chromosome region 17	NM_022479	0.0140907	1.2203
11716501_a_at	CRMP1	collapsin response mediator protein 1	NM_001014809 /// NM_001313	8.8221e-05	1.22022
11753507_a_at	SCAF1	SR-related CTD-associated factor 1	NM_021228	0.000140768	1.22014
11738554_s_at	XKRY /// XKRY2	XK, Kell blood group complex subunit-related, Y-linked /// XK, Kell blood group complex	NM_001002906 /// NM_004677	0.0386319	1.21963
11742244_a_at	CEACAM19	carcinoembryonic antigen-related cell adhesion molecule 19	NM_001127893 /// NM_020219	0.0278091	1.21958
11727581_at	CRYGC	crystallin, gamma C	NM_020989	0.0120807	1.21943
11760434_x_at	B9D1	B9 protein domain 1	NM_001243473 /// NM_001243475 /// NM_015681	0.0356988	1.21898
11735325_a_at	CNBD2	cyclic nucleotide binding domain containing 2	NM_001207076 /// NM_080834	0.0118703	1.21861
11733279_a_at	ACHE	acetylcholinesterase	NM_000665 /// NM_015831	0.00297009	1.21854
11739993_x_at	PDZD7	PDZ domain containing 7	NM_001195263 /// NM_024895	0.00166496	1.21854
11754820_a_at	RLTPR	RGD motif, leucine rich repeats, tropomodulin domain and proline-rich containing	NM_001013838	0.0240056	1.21842
11738197_x_at	SLC13A4	solute carrier family 13 (sodium/sulfate symporters), member 4	NM_012450	0.00107593	1.21795
11737115_at	ZNF483	zinc finger protein 483	NM_001007169 /// NM_133464	0.0338079	1.21771
11723399_at	ALPK2	alpha-kinase 2	NM_052947	0.0122724	1.2177
11718716_s_at	LOC101060429 /// PKD1	polycystin-1-like /// polycystic kidney disease 1 (autosomal dominant)	NM_000296 /// NM_001009944 /// XM_003960608	0.00586045	1.21762
11758536_s_at	KCTD15	potassium channel tetramerisation domain containing 15	NM_001129994 /// NM_001129995 /// NM_024076	0.0124007	1.21757
11723181_a_at	MAPK4	mitogen-activated protein kinase 4	NM_002747	0.00488645	1.21748
11746453_s_at	DPY19L2 /// DPY19L2P1 /// DPY19L2P2	dpy-19-like 2 (C. elegans) /// dpy-19-like 2 pseudogene 1 (C. elegans) /// dpy-19-like	NM_173812 /// NM_182634 /// NR_002833 /// NR_003561 /// NR_027768	0.00198199	1.21737
11746109_a_at	MPP2	membrane protein, palmitoylated 2 (MAGUK p55 subfamily member 2)	NM_001278370 /// NM_001278371 /// NM_001278372 /// NM_001278373 /// NM_001278374 /// NM	0.0101442	1.21727
11728639_x_at	ADH1A	alcohol dehydrogenase 1A (class I), alpha polypeptide	NM_000667	0.0128065	1.21717
11728855_at	SCRT1	scratch homolog 1, zinc finger protein (Drosophila)	NM_031309	0.0133485	1.21697
11740816_a_at	IL5RA	interleukin 5 receptor, alpha	NM_000564 /// NM_001243099 /// NM_175724 /// NM_175725 /// NM_175726 /// NM_175727 ///	0.00871645	1.21691
11763348_x_at	CYP3A7 /// CYP3A7-CYP3AP1	cytochrome P450, family 3, subfamily A, polypeptide 7 /// CYP3A7-CYP3AP1 readthrough	NM_000765 /// NM_001256497	0.0316111	1.21686
11754730_a_at	EHMT1	euchromatic histone-lysine N-methyltransferase 1	NM_001145527 /// NM_024757	0.000125398	1.21649
11740902_at	PKD1L1	polycystic kidney disease 1 like 1	NM_138295	0.00836522	1.21632
11752861_a_at	VWA7	von Willebrand factor A domain containing 7	NM_025258	0.0069002	1.21623
11763344_s_at	FAM204A	family with sequence similarity 204, member A	NM_001134672 /// NM_022063	0.0355503	1.21621
11737090_a_at	NOS1AP	nitric oxide synthase 1 (neuronal) adaptor protein	NM_001126060 /// NM_001164757 /// NM_014697	0.0209274	1.21609
11750508_a_at	PTPRN	protein tyrosine phosphatase, receptor type, N	NM_001199763 /// NM_001199764 /// NM_002846	0.013303	1.21599
11728641_at	DEFA5	defensin, alpha 5, Paneth cell-specific	NM_021010	0.00775071	1.21597
11746872_a_at	COL1A1	collagen, type I, alpha 1	NM_000088	0.0457636	1.21586
11746029_a_at	ZNF767	zinc finger family member 767	NM_024910 /// NR_027788 /// NR_027789	0.0247724	1.21582
11762254_a_at	DMAP1	DNA methyltransferase 1 associated protein 1	NM_001034023 /// NM_001034024 /// NM_019100	0.0148909	1.21537
11761122_at	PIGL	phosphatidylinositol glycan anchor biosynthesis, class L	NM_004278	0.00734533	1.21501
11761144_a_at	DDX39B /// SNORD84	DEAD (Asp-Glu-Ala-Asp) box polypeptide 39B /// small nucleolar RNA, C/D box 84	NM_004640 /// NM_080598 /// NR_003065 /// NR_037852	0.0332314	1.21473
11738128_a_at	SARDH	sarcosine dehydrogenase	NM_001134707 /// NM_007101	0.007765	1.21473
11745448_a_at	SLC22A10	solute carrier family 22, member 10	NM_001039752	0.0388608	1.21464
11751691_a_at	TMEM214	transmembrane protein 214	NM_001083590 /// NM_017727	0.0256571	1.21423
11742012_a_at	SLCO5A1	solute carrier organic anion transporter family, member 5A1	NM_001146008 /// NM_001146009 /// NM_030958	0.0444003	1.21408
11737549_at	GAS2L2	growth arrest-specific 2 like 2	NM_139285	0.0218573	1.21402
11741822_a_at	MAGEC3	melanoma antigen family C, 3	NM_138702 /// NM_177456	0.0248168	1.21391
11752827_a_at	PXN	paxillin	NM_001080855 /// NM_001243756 /// NM_002859 /// NM_025157	0.0375291	1.21378
11725296_a_at	PHF7	PHD finger protein 7	NM_001278221 /// NM_016483 /// NM_173341	0.0448052	1.21346
11717303_at	PDAP1	PDGFA associated protein 1	NM_014891	0.0454505	1.21345
11757570_s_at	PRR15	proline rich 15	NM_175887	0.0239651	1.21345
11760484_a_at	BTN2A2	butyrophilin, subfamily 2, member A2	NM_001197237 /// NM_001197238 /// NM_001197239 /// NM_001197240 /// NM_006995 /// NM_18	0.00125672	1.21336
11740104_at	APOBEC4	apolipoprotein B mRNA editing enzyme, catalytic polypeptide-like 4 (putative)	NM_203454	0.0154857	1.21318
11736412_s_at	NHLH2	nescient helix loop helix 2	NM_001111061 /// NM_005599	0.0060294	1.21305
11754667_a_at	CPNE6	copine VI (neuronal)	NM_006032	0.02553	1.21302
11739999_a_at	SCN2A	sodium channel, voltage-gated, type II, alpha subunit	NM_001040142 /// NM_001040143 /// NM_021007	0.0254027	1.21293
11751904_x_at	COL11A1	collagen, type XI, alpha 1	NM_001190709 /// NM_001854 /// NM_080629 /// NM_080630	0.00444901	1.21276
11750922_x_at	AMT	aminomethyltransferase	NM_000481 /// NM_001164710 /// NM_001164711 /// NM_001164712 /// NR_028435	0.0272777	1.21269
11725814_a_at	SLC30A8	solute carrier family 30 (zinc transporter), member 8	NM_001172811 /// NM_001172813 /// NM_001172814 /// NM_001172815 /// NM_173851	0.00117298	1.2126
11763469_x_at	ADC	arginine decarboxylase	NM_052998	0.0131725	1.21242
11761387_at	CREB3L4	cAMP responsive element binding protein 3-like 4	NM_001255978 /// NM_001255979 /// NM_001255980 /// NM_001255981 /// NM_130898 /// NR_04	0.00361576	1.21241
11739480_a_at	NINL	ninein-like	NM_025176	0.0178183	1.2122
11754543_s_at	LINC00319	long intergenic non-protein coding RNA 319	NM_194309 /// NR_026960	0.0412217	1.21211
11733241_at	IRAK2	interleukin-1 receptor-associated kinase 2	NM_001570	0.0403616	1.21206
11738347_at	GPX6	glutathione peroxidase 6 (olfactory)	NM_182701	0.00515063	1.21192
11753533_a_at	TP73-AS1	TP73 antisense RNA 1	NM_207306 /// NR_033708 /// NR_033709 /// NR_033710 /// NR_033711 /// NR_033712	0.0102182	1.21188
11731063_a_at	DBF4B	DBF4 homolog B (S. cerevisiae)	NM_025104 /// NM_145663 /// NR_036623	0.0357875	1.21178
11750599_a_at	OSBPL6	oxysterol binding protein-like 6	NM_001201480 /// NM_001201481 /// NM_001201482 /// NM_032523 /// NM_145739	0.0225358	1.21174
11724961_a_at	SRGAP3	SLIT-ROBO Rho GTPase activating protein 3	NM_001033116 /// NM_001033117 /// NM_014850	0.0293496	1.21171
11730702_a_at	LOC729966 /// PDE4C	uncharacterized LOC729966 /// phosphodiesterase 4C, cAMP-specific	NM_000923 /// NM_001098818 /// NM_001098819 /// NR_036575 /// NR_040546	0.0451659	1.21159
11744079_s_at	PRSS2 /// PRSS3	protease, serine, 2 (trypsin 2) /// protease, serine, 3	NM_001197097 /// NM_001197098 /// NM_002770 /// NM_002771 /// NM_007343 /// XM_00396094	0.0189348	1.21136
11738762_at	OR6Q1	olfactory receptor, family 6, subfamily Q, member 1	NM_001005186	0.0121639	1.21122
11750052_a_at	ASGR2	asialoglycoprotein receptor 2	NM_001181 /// NM_001201352 /// NM_080912 /// NM_080913 /// NM_080914	0.0127144	1.21108
11764289_x_at	---	---	---	0.0186962	1.21101
11758784_at	UBE3A	ubiquitin protein ligase E3A	NM_000462 /// NM_130838 /// NM_130839	0.00822075	1.2107
11729457_a_at	BCL6B	B-cell CLL/lymphoma 6, member B	NM_181844	0.00210539	1.21063
11737279_at	CYP7A1	cytochrome P450, family 7, subfamily A, polypeptide 1	NM_000780	0.0451709	1.21025
11755385_x_at	BTBD2	BTB (POZ) domain containing 2	NM_017797	0.0284172	1.21024
11742327_x_at	GHRHR	growth hormone releasing hormone receptor	NM_000823 /// NM_001009824	0.042002	1.21023
11723456_x_at	PI16	peptidase inhibitor 16	NM_001199159 /// NM_153370	0.0162656	1.2098
11759389_at	OR10A2	olfactory receptor, family 10, subfamily A, member 2	NM_001004460	0.0437519	1.2096
11730505_a_at	RD3	retinal degeneration 3	NM_001164688 /// NM_183059	0.0219363	1.20924
11715307_s_at	MLXIPL	MLX interacting protein-like	NM_032951 /// NM_032952 /// NM_032953 /// NM_032954 /// NM_032994	0.0324634	1.20904
11732296_at	CER1	cerberus 1, DAN family BMP antagonist	NM_005454	0.0349459	1.20877
11759875_at	---	---	---	0.0184023	1.20854
11750809_a_at	ARHGAP6	Rho GTPase activating protein 6	NM_001174 /// NM_006125 /// NM_013422 /// NM_013423 /// NM_013427	0.0109039	1.20854
11761018_a_at	ACAD8	acyl-CoA dehydrogenase family, member 8	NM_014384	0.01161	1.20849
11744192_at	CASKIN1	CASK interacting protein 1	NM_020764	0.0159918	1.20849
11742132_a_at	MFSD2B	major facilitator superfamily domain containing 2B	NM_001080473	0.00829312	1.208
11749189_s_at	HOXB3	homeobox B3	NM_002146	0.0175938	1.20793
11748194_a_at	POLL	polymerase (DNA directed), lambda	NM_001174084 /// NM_001174085 /// NM_013274 /// NR_033406	0.0181887	1.20764
11723877_at	KCNK5	potassium channel, subfamily K, member 5	NM_003740	0.0391005	1.20762
11752202_a_at	HAL	histidine ammonia-lyase	NM_001258333 /// NM_001258334 /// NM_002108	0.0179251	1.20761
11764049_at	DPYSL4	dihydropyrimidinase-like 4	NM_006426	0.0388251	1.20756
11731251_at	EPHA8	EPH receptor A8	NM_001006943 /// NM_020526	0.0150439	1.20743
11715182_x_at	FAM86C1	family with sequence similarity 86, member C1	NM_001099653 /// NM_018172 /// NM_152563	0.000405479	1.20741
11728611_a_at	FAM159A	family with sequence similarity 159, member A	NM_001042693 /// NM_182621	0.0355771	1.20739
11762661_x_at	ZNF248	zinc finger protein 248	NM_001267597 /// NM_001267605 /// NM_001267606 /// NM_001267607 /// NM_021045	0.0441265	1.20729
11737737_at	GLYATL3	glycine-N-acyltransferase-like 3	NM_001010904	7.7431e-07	1.20717
11736392_at	IRGC	immunity-related GTPase family, cinema	NM_019612	0.0300696	1.20705
11720874_at	CORO2B	coronin, actin binding protein, 2B	NM_001190456 /// NM_001190457 /// NM_006091	0.00147776	1.20696
11736393_at	IRGC	immunity-related GTPase family, cinema	NM_019612	0.0134802	1.2067
11752348_a_at	TBC1D30	TBC1 domain family, member 30	NM_015279	0.0262967	1.20662
11745127_x_at	TNNT1	troponin T type 1 (skeletal, slow)	NM_001126132 /// NM_001126133 /// NM_003283	0.00443396	1.20644
11731590_a_at	ZNF576	zinc finger protein 576	NM_001145347 /// NM_024327	0.00712891	1.20643
11753455_s_at	RETNLB	resistin like beta	NM_032579	0.00951227	1.20642
11750364_a_at	ANKRD33	ankyrin repeat domain 33	NM_001130015 /// NM_182608	0.0135973	1.20622
11746943_a_at	SH2D6	SH2 domain containing 6	NM_198482	0.000204348	1.20614
11731957_at	GUCA2A	guanylate cyclase activator 2A (guanylin)	NM_033553	0.037502	1.20604
11760703_x_at	ZFAND2B	zinc finger, AN1-type domain 2B	NM_001270998 /// NM_001270999 /// NM_138802	0.0189842	1.20591
11730822_at	COX19	cytochrome c oxidase assembly homolog 19 (S. cerevisiae)	NM_001031617	0.0323346	1.20567
11746718_at	KDM4C	lysine (K)-specific demethylase 4C	NM_001146694 /// NM_001146695 /// NM_001146696 /// NM_015061	0.00501536	1.20558
11735926_at	C10orf120	chromosome 10 open reading frame 120	NM_001010912	0.00179469	1.20536
11744967_x_at	HSD11B1L	hydroxysteroid (11-beta) dehydrogenase 1-like	NM_001267868 /// NM_001267869 /// NM_001267870 /// NM_001267871 /// NM_198533 /// NM_19	0.0274021	1.20531
11726106_at	LRFN3	leucine rich repeat and fibronectin type III domain containing 3	NM_024509	0.00574792	1.20522
11734298_at	ETV3	ets variant 3	NM_001145312 /// NM_005240	0.00361519	1.20513
11737706_a_at	FAM181A	family with sequence similarity 181, member A	NM_001207071 /// NM_001207072 /// NM_001207073 /// NM_001207074 /// NM_138344	0.00437727	1.20512
11737182_at	SLC22A13	solute carrier family 22 (organic anion transporter), member 13	NM_004256	0.0238348	1.20496
11762799_a_at	FGFR4	fibroblast growth factor receptor 4	NM_002011 /// NM_022963 /// NM_213647	0.0103742	1.20495
11764288_at	---	---	---	0.0496892	1.20491
11735766_at	C16orf54	chromosome 16 open reading frame 54	NM_175900	0.0241865	1.20483
11723146_a_at	RANBP17	RAN binding protein 17	NM_022897	0.0305939	1.20475
11752490_x_at	NMUR1	neuromedin U receptor 1	NM_006056	0.0021465	1.20469
11744941_a_at	AQP7 /// LOC100509620	aquaporin 7 /// aquaporin-7-like	NM_001170 /// XM_003119862 /// XM_003403385 /// XM_003403386 /// XM_003403755	0.00226008	1.20461
11763047_x_at	AMELY	amelogenin, Y-linked	NM_001143	0.0246083	1.20442
11729315_a_at	ULK4	unc-51-like kinase 4 (C. elegans)	NM_017886	0.00277287	1.20442
11730159_at	RBM20	RNA binding motif protein 20	NM_001134363	0.00819651	1.20437
11730703_a_at	LOC729966 /// PDE4C	uncharacterized LOC729966 /// phosphodiesterase 4C, cAMP-specific	NM_000923 /// NM_001098818 /// NM_001098819 /// NR_036575 /// NR_040546	0.0173007	1.20425
11750169_x_at	SPDYE2 /// SPDYE2B /// SPDYE6	speedy/RINGO cell cycle regulator family member E2 /// speedy/RINGO cell cycle regulato	NM_001031618 /// NM_001146210 /// NM_001166339	0.00301137	1.20411
11762830_at	PARPBP	PARP1 binding protein	NM_017915	0.0223653	1.20401
11741009_a_at	FGF12	fibroblast growth factor 12	NM_004113 /// NM_021032	0.0362377	1.2039
11746979_a_at	TMC2	transmembrane channel-like 2	NM_080751	0.00876464	1.20388
11762557_at	---	---	---	0.0400011	1.20387
11752658_x_at	DNMT3B	DNA (cytosine-5-)-methyltransferase 3 beta	NM_001207055 /// NM_001207056 /// NM_006892 /// NM_175848 /// NM_175849 /// NM_175850	0.025575	1.20377
11732786_at	FFAR1	free fatty acid receptor 1	NM_005303	0.0384086	1.20361
11750025_a_at	MYO15A	myosin XVA	NM_016239	0.0211539	1.20361
11741808_a_at	LTK	leukocyte receptor tyrosine kinase	NM_001135685 /// NM_002344 /// NM_206961	0.00773585	1.20354
11734027_x_at	ZNF440	zinc finger protein 440	NM_152357	0.0295457	1.20354
11748074_a_at	PREB	prolactin regulatory element binding	NM_013388	0.0333907	1.20352
11720876_s_at	CORO2B	coronin, actin binding protein, 2B	NM_001190456 /// NM_001190457 /// NM_006091	0.010968	1.20344
11716252_a_at	RBFOX2	RNA binding protein, fox-1 homolog (C. elegans) 2	NM_001031695 /// NM_001082576 /// NM_001082577 /// NM_001082578 /// NM_001082579 /// NM	0.0355944	1.20344
11726094_at	KANK3	KN motif and ankyrin repeat domains 3	NM_198471	0.0215942	1.20341
11758930_at	HEATR1	HEAT repeat containing 1	NM_018072	0.00100987	1.2034
11722308_a_at	TP63	tumor protein p63	NM_001114978 /// NM_001114979 /// NM_001114980 /// NM_001114981 /// NM_001114982 /// NM	0.0275518	1.20337
11738795_at	KRTAP4-3	keratin associated protein 4-3	NM_033187	0.0247828	1.20335
11757208_s_at	C22orf34	chromosome 22 open reading frame 34	NM_001039473 /// NM_198851 /// NR_026997	0.0292874	1.20314
11760549_at	PPP1CB	protein phosphatase 1, catalytic subunit, beta isozyme	NM_002709 /// NM_206876 /// NM_206877	0.0135118	1.20313
11737152_at	C4orf51	chromosome 4 open reading frame 51	NM_001080531	0.0352695	1.20311
11738436_x_at	IFNA4	interferon, alpha 4	NM_021068	0.0054428	1.20302
11761627_a_at	WDR61	WD repeat domain 61	NM_025234	0.0177805	1.20299
11742611_x_at	OR10G4	olfactory receptor, family 10, subfamily G, member 4	NM_001004462	0.0142293	1.20288
11727892_at	PRELP	proline/arginine-rich end leucine-rich repeat protein	NM_002725 /// NM_201348	0.00139947	1.20274
11761803_at	WBSCR27	Williams Beuren syndrome chromosome region 27	NM_152559	0.0220107	1.2026
11746310_a_at	WIZ	widely interspaced zinc finger motifs	NM_021241	0.0232295	1.2024
11760756_at	AMBP	alpha-1-microglobulin/bikunin precursor	NM_001633	0.0449925	1.20224
11727659_a_at	KLK10	kallikrein-related peptidase 10	NM_001077500 /// NM_002776 /// NM_145888	0.0254339	1.20217
11731104_a_at	ATF7	activating transcription factor 7	NM_001130059 /// NM_001130060 /// NM_001206682 /// NM_001206683 /// NM_006856 /// NR_07	0.0236816	1.2021
11753767_a_at	ZBTB4	zinc finger and BTB domain containing 4	NM_001128833 /// NM_020899	0.0238948	1.20203
11748102_x_at	RUNX1T1	runt-related transcription factor 1; translocated to, 1 (cyclin D-related)	NM_001198625 /// NM_001198626 /// NM_001198627 /// NM_001198628 /// NM_001198629 /// NM	0.0197567	1.20197
11760768_at	DLL1	delta-like 1 (Drosophila)	NM_005618	6.52241e-05	1.20194
11738985_x_at	DKK3	dickkopf WNT signaling pathway inhibitor 3	NM_001018057 /// NM_013253 /// NM_015881	0.0323226	1.20154
11742370_at	OR52A4	olfactory receptor, family 52, subfamily A, member 4	NM_001005222	0.00365076	1.20141
11731623_s_at	AGXT	alanine-glyoxylate aminotransferase	NM_000030	0.013221	1.20126
11727053_at	HOXB13	homeobox B13	NM_006361	0.00331466	1.20123
11732406_at	PRPH2	peripherin 2 (retinal degeneration, slow)	NM_000322	0.0209104	1.20117
11716023_s_at	ADRBK1	adrenergic, beta, receptor kinase 1	NM_001619	0.0375606	1.20092
11733489_at	ZNF704	zinc finger protein 704	NM_001033723 /// NM_032651	0.0267497	1.20086
11740658_a_at	SLC22A5	solute carrier family 22 (organic cation/carnitine transporter), member 5	NM_003060	0.0279129	1.2007
11740222_at	FAM196B	family with sequence similarity 196, member B	NM_001129891	0.0330816	1.20066
11748881_x_at	DPPA4	developmental pluripotency associated 4	NM_018189	0.0161616	1.20057
11724297_a_at	BMP7	bone morphogenetic protein 7	NM_001719	0.0198253	1.20041
11759027_at	AHSA2	AHA1, activator of heat shock 90kDa protein ATPase homolog 2 (yeast)	NM_152392	0.00554215	1.20014
11744320_at	PIGZ	phosphatidylinositol glycan anchor biosynthesis, class Z	NM_025163	0.000675453	1.20012
11722590_s_at	BCAP29	B-cell receptor-associated protein 29	NM_001008405 /// NM_001008406 /// NM_001008407 /// NM_018844 /// NR_027830	0.00955488	1.20004
Probeset ID	Gene Symbol	Gene Title	RefSeq Transcript ID	p-value	Fold-Change
11756793_a_at	VNN2	vanin 2	NM_001242350 /// NM_004665 /// NM_078488 /// NR_034173 /// NR_034174	0.0358961	-2.69424
11736217_at	MAP3K8	mitogen-activated protein kinase kinase kinase 8	NM_001244134 /// NM_005204	0.0342605	-2.05747
11743063_x_at	PLAUR	plasminogen activator, urokinase receptor	NM_001005376 /// NM_001005377 /// NM_002659	0.0399537	-1.95117
11721630_at	MAFB	v-maf musculoaponeurotic fibrosarcoma oncogene homolog B (avian)	NM_005461	0.0483571	-1.72983
11725632_at	NR4A2	nuclear receptor subfamily 4, group A, member 2	NM_006186 /// NM_173171 /// NM_173172 /// NM_173173	0.0410276	-1.69445
11729355_a_at	ZNF200	zinc finger protein 200	NM_001145446 /// NM_001145447 /// NM_001145448 /// NM_003454 /// NM_198087 /// NM_19808	0.02482	-1.64809
11719249_at	MXD1	MAX dimerization protein 1	NM_001202513 /// NM_001202514 /// NM_002357	0.0493844	-1.63031
11759759_s_at	CCNL1	cyclin L1	NM_020307	0.0264271	-1.58548
11745918_a_at	USPL1	ubiquitin specific peptidase like 1	NM_005800	0.0312946	-1.52847
11729658_a_at	SP110	SP110 nuclear body protein	NM_001185015 /// NM_004509 /// NM_004510 /// NM_080424	0.0390384	-1.51889
11720565_a_at	NAV2	neuron navigator 2	NM_001111018 /// NM_001111019 /// NM_001244963 /// NM_145117 /// NM_182964	0.0273737	-1.5146
11755541_x_at	NUPL1	nucleoporin like 1	NM_001008564 /// NM_001008565 /// NM_014089	0.0432149	-1.49824
11729406_a_at	IFNGR1	interferon gamma receptor 1	NM_000416	0.0499252	-1.47411
11726395_s_at	FGD4	FYVE, RhoGEF and PH domain containing 4	NM_139241	0.0374394	-1.46536
11747731_a_at	DBF4	DBF4 homolog (S. cerevisiae)	NM_006716	0.0241089	-1.46459
11751740_a_at	ACER3	alkaline ceramidase 3	NM_018367	0.0278435	-1.46207
11754779_a_at	MSANTD2	Myb/SANT-like DNA-binding domain containing 2	NM_024631	0.0166917	-1.4435
11725847_s_at	FAM76B	family with sequence similarity 76, member B	NM_144664	0.0351156	-1.44237
11723793_s_at	OSBPL11	oxysterol binding protein-like 11	NM_022776	0.0353088	-1.43288
11718232_s_at	KTI12 /// TXNDC12	KTI12 homolog, chromatin associated (S. cerevisiae) /// thioredoxin domain containing 1	NM_015913 /// NM_138417 /// NR_046405 /// NR_046406	0.0251704	-1.42133
11731599_a_at	FOSL2	FOS-like antigen 2	NM_005253	0.0302961	-1.4211
11752258_a_at	ACSL4	acyl-CoA synthetase long-chain family member 4	NM_004458 /// NM_022977	0.0187194	-1.41839
11744034_a_at	VASP	vasodilator-stimulated phosphoprotein	NM_001008736 /// NM_003370	0.0187016	-1.41401
11723310_at	TNFRSF10D	tumor necrosis factor receptor superfamily, member 10d, decoy with truncated death doma	NM_003840	0.038088	-1.41331
11723481_a_at	TIA1	TIA1 cytotoxic granule-associated RNA binding protein	NM_022037 /// NM_022173	0.0223557	-1.41238
11721883_at	TUBGCP3	tubulin, gamma complex associated protein 3	NM_006322	0.0483086	-1.40075
11746525_a_at	RBM48	RNA binding motif protein 48	NM_032120	0.045569	-1.38563
11732200_at	PLAGL2	pleiomorphic adenoma gene-like 2	NM_002657	0.00620616	-1.38331
11731804_s_at	DCUN1D3	DCN1, defective in cullin neddylation 1, domain containing 3	NM_173475	0.0123082	-1.36735
11734305_a_at	LACTB	lactamase, beta	NM_032857 /// NM_171846	0.0268342	-1.34397
11756336_s_at	ZNF23	zinc finger protein 23	NM_145911	0.0103713	-1.33205
11752175_x_at	DBF4	DBF4 homolog (S. cerevisiae)	NM_006716	0.0218294	-1.3225
11758032_s_at	DBF4	DBF4 homolog (S. cerevisiae)	NM_006716	0.0171872	-1.31965
11726038_s_at	C3orf38	chromosome 3 open reading frame 38	NM_173824	0.0418151	-1.31945
11740137_s_at	MCTP2	multiple C2 domains, transmembrane 2	NM_001159643 /// NM_001159644 /// NM_018349	0.0129563	-1.31614
11719690_at	TWSG1	twisted gastrulation homolog 1 (Drosophila)	NM_020648	0.0394918	-1.31313
11729704_a_at	ZNF561	zinc finger protein 561	NM_152289	0.0485315	-1.3111
11723229_s_at	PHF23	PHD finger protein 23	NM_024297	0.0340193	-1.29765
11717563_a_at	DTX3L	deltex 3-like (Drosophila)	NM_138287	0.0148034	-1.29748
11743889_a_at	ZNF10	zinc finger protein 10	NM_015394	0.0427639	-1.29169
11737149_a_at	ETNK1	ethanolamine kinase 1	NM_001039481 /// NM_018638	0.0421836	-1.29128
11749876_a_at	LAMP2	lysosomal-associated membrane protein 2	NM_001122606 /// NM_002294 /// NM_013995	0.0178673	-1.27935
11735235_a_at	SNX7	sorting nexin 7	NM_015976 /// NM_152238 /// NR_033716	0.0375685	-1.27188
11749357_x_at	TRMT10B	tRNA methyltransferase 10 homolog B (S. cerevisiae)	NM_144964	0.0255936	-1.26518
11722295_at	PCF11	PCF11, cleavage and polyadenylation factor subunit, homolog (S. cerevisiae)	NM_015885	0.0430349	-1.26366
11719691_x_at	TWSG1	twisted gastrulation homolog 1 (Drosophila)	NM_020648	0.0437469	-1.26212
11734799_s_at	RLIM	ring finger protein, LIM domain interacting	NM_016120 /// NM_183353	0.0250303	-1.25921
11743458_a_at	FAM49A	family with sequence similarity 49, member A	NM_030797	0.0296046	-1.25691
11751434_a_at	ACER3	alkaline ceramidase 3	NM_018367	0.0231287	-1.25321
11717399_a_at	TIPARP	TCDD-inducible poly(ADP-ribose) polymerase	NM_001184717 /// NM_001184718 /// NM_015508	0.0388429	-1.25218
11721485_at	TP53RK	TP53 regulating kinase	NM_033550	0.016069	-1.25028
11718234_a_at	PRPF4B	PRP4 pre-mRNA processing factor 4 homolog B (yeast)	NM_003913 /// NM_176800	0.0305438	-1.24693
11749520_a_at	RABGAP1	RAB GTPase activating protein 1	NM_012197	0.0450537	-1.24572
11728013_s_at	RIMKLB	ribosomal modification protein rimK-like family member B	NM_020734	0.043964	-1.24409
11751030_x_at	ZNF155	zinc finger protein 155	NM_001260486 /// NM_001260487 /// NM_001260488 /// NM_003445 /// NM_198089	0.00733486	-1.24315
11731600_a_at	FOSL2	FOS-like antigen 2	NM_005253	0.0249596	-1.24293
11746091_a_at	MAP4K3	mitogen-activated protein kinase kinase kinase kinase 3	NM_001270425 /// NM_003618	0.00113407	-1.24122
11743429_at	RBM27	RNA binding motif protein 27	NM_018989	0.0454531	-1.2406
11741362_a_at	LOC100287515 /// ZNF26	zinc finger protein 26-like /// zinc finger protein 26	NM_001256279 /// NM_001256280 /// NM_019591 /// XM_003119215 /// XM_003119217 /// XM_00	0.0437188	-1.2398
11750497_a_at	ZP2	zona pellucida glycoprotein 2 (sperm receptor)	NM_003460	0.0104854	-1.23702
11754567_a_at	FBXL12	F-box and leucine-rich repeat protein 12	NM_017703	0.0425763	-1.2366
11733728_a_at	LGMN	legumain	NM_001008530 /// NM_005606	0.0468674	-1.23328
11760163_s_at	WSB1	WD repeat and SOCS box containing 1	NM_015626 /// NM_134264 /// NM_134265	0.0297171	-1.23253
11742778_s_at	TBCC	tubulin folding cofactor C	NM_003192	0.0234492	-1.23209
11749241_a_at	RPP14	ribonuclease P/MRP 14kDa subunit	NM_001098783 /// NM_007042 /// NR_049755 /// NR_049756 /// NR_049757 /// NR_049758	0.0284652	-1.23177
11731508_a_at	ZNF649	zinc finger protein 649	NM_023074	0.0369237	-1.22989
11732493_x_at	TRMT10B	tRNA methyltransferase 10 homolog B (S. cerevisiae)	NM_144964	0.0185839	-1.22729
11745779_a_at	KMT2E	lysine (K)-specific methyltransferase 2E	NM_018682 /// NM_032187 /// NM_182931	0.0438738	-1.22658
11758829_s_at	CHTOP	chromatin target of PRMT1	NM_001206612 /// NM_001244664 /// NM_015607	0.000577878	-1.226
11727806_s_at	UBE2W	ubiquitin-conjugating enzyme E2W (putative)	NM_001001481 /// NM_001001482 /// NM_001271015 /// NM_018299 /// NR_073119 /// NR_07312	0.0481516	-1.22545
11739908_a_at	BANP	BTG3 associated nuclear protein	NM_001173539 /// NM_001173540 /// NM_001173541 /// NM_001173542 /// NM_001173543 /// NM	0.017048	-1.22416
11753621_a_at	SNX20	sorting nexin 20	NM_001144972 /// NM_153337 /// NM_182854	0.0439993	-1.22047
11755940_a_at	SLC38A9	solute carrier family 38, member 9	NM_001258286 /// NM_001258287 /// NM_173514 /// NR_047649 /// NR_047650	0.0452441	-1.21986
11720840_a_at	SMNDC1	survival motor neuron domain containing 1	NM_005871	0.0405983	-1.21839
11719255_s_at	CDK19	cyclin-dependent kinase 19	NM_015076	0.04155	-1.21656
11719211_a_at	HSF2	heat shock transcription factor 2	NM_001135564 /// NM_001243094 /// NM_004506	0.0389935	-1.21496
11747303_x_at	BANP	BTG3 associated nuclear protein	NM_001173539 /// NM_001173540 /// NM_001173541 /// NM_001173542 /// NM_001173543 /// NM	0.0130488	-1.21383
11727247_x_at	CHRNB1	cholinergic receptor, nicotinic, beta 1 (muscle)	NM_000747	0.00563507	-1.21337
11722383_a_at	MDM1	Mdm1 nuclear protein homolog (mouse)	NM_001205028 /// NM_001205029 /// NM_017440 /// NM_020128	0.0388051	-1.2122
11745428_a_at	DFFB	DNA fragmentation factor, 40kDa, beta polypeptide (caspase-activated DNase)	NM_001004285 /// NM_001004286 /// NM_004402	0.0426915	-1.20966
11743163_at	ATF1	activating transcription factor 1	NM_005171	0.0472643	-1.20627
